# Supplementary material for: Bis[[aqua­(1H-imidazo[4,5-f][1,10]phenanthroline-κ2 N 6,N 7)cadmium]bis­(μ-pyridine-2,3-dicarboxyl­ato)-κ3 N,O 2:O 3;κ3 O 3:N,O 2]
Source: Acta Crystallogr Sect E Struct Rep Online. 2012 Feb 17;68(Pt 3):m301. doi: 10.1107/S160053681200579X (PMC3297253; doi:10.1107/S160053681200579X)
Supplement: Supplementary file 1 [file e-68-0m301-sup1.cif]

##############################################################################
#                                                                            #
# This CIF contains the data in a paper accepted for publication in          #
# Acta Crystallographica Section E. It conforms to the requirements of       #
# Notes for Authors for Acta Crystallographica Section E, and has been       #
# peer reviewed under the auspices of the IUCr Commission on Journals.       #
#                                                                            #
# Full details of the Crystallographic Information File format               #
# are given in the paper "The Crystallographic Information File (CIF):       #
# a New Standard Archive File for Crystallography" by S. R. Hall, F. H.      #
# Allen and I. D. Brown [Acta Cryst. (1991), A47, 655-685].                  #
#                                                                            #
# The current version of the core CIF dictionary is obtainable from          #
# ftp://ftp.iucr.org/pub/cif_core.dic.                                       #
#                                                                            #
# Software is freely available for graphical display of the structure(s)     #
# in this CIF. For information consult the CIF software page                 #
# http://www.iucr.org/resources/cif/software.                                #
#                                                                            #
# This file may be used for bona fide research purposes within the           #
# scientific community so long as proper attribution is given to the journal # 
# article from which it was obtained.                                        #
#                                                                            #
##############################################################################
data_I
_audit_creation_method     SHELXL-97
_chemical_name_systematic
;
Bis[[aqua(1<i>H</i>-imidazol[4,5-<i>f</i>][1,10]phenanthroline-
\k^2^<i>N</i>^6^,<i>N</i>^7^)cadmium]bis(\m-pyridine-2,3-dicarboxylato)-
\k^3^<i>N</i>,<i>O</i>^2^:<i>O</i>^3^;\k^3^<i>O</i>^3^:<i>N</i>,<i>O</i>^2^]
;
_chemical_name_common     ?
_chemical_formula_moiety     'C40 H26 Cd2 N10 O10'
_chemical_formula_sum     'C40 H26 Cd2 N10 O10'
_chemical_formula_iupac     '[Cd2 (C7 H3 N O4)2 (C13 H8 N4)2 (H2 O)2]'
_chemical_formula_weight     1031.51
_chemical_melting_point     ?
_symmetry_cell_setting     triclinic
_symmetry_space_group_name_H-M     'P -1'
_symmetry_space_group_name_Hall     '-P 1'
loop_
    _symmetry_equiv_pos_as_xyz
    'x, y, z'
    '-x, -y, -z'
_cell_length_a     7.474(4)
_cell_length_b     10.214(5)
_cell_length_c     12.641(7)
_cell_angle_alpha     80.333(6)
_cell_angle_beta     72.974(5)
_cell_angle_gamma     80.170(5)
_cell_volume     902.0(8)
_cell_formula_units_Z     1
_cell_measurement_reflns_used     2480
_cell_measurement_theta_min     3.21
_cell_measurement_theta_max     27.47
_cell_measurement_temperature     293(2)
_exptl_crystal_description     Prism
_exptl_crystal_colour     colorless
_exptl_crystal_size_max     0.20
_exptl_crystal_size_mid     0.20
_exptl_crystal_size_min     0.15
_exptl_crystal_density_diffrn     1.899
_exptl_crystal_density_meas     ?
_exptl_crystal_density_method     'not measured'
_exptl_crystal_F_000     512
_exptl_absorpt_coefficient_mu     1.259
_exptl_absorpt_correction_type     multi-scan
_exptl_absorpt_process_details     '(CrystalClear; Rigaku, 2002)'
_exptl_absorpt_correction_T_min     0.710
_exptl_absorpt_correction_T_max     1.000
_exptl_special_details     ?
_diffrn_ambient_temperature     293(2)
_diffrn_radiation_type     MoK\a
_diffrn_radiation_wavelength     0.71073
_diffrn_radiation_source     'fine-focus sealed tube'
_diffrn_radiation_monochromator     graphite
_diffrn_measurement_device_type     'Rigaku Mercury CCD'
_diffrn_measurement_method     '\w scans'
_diffrn_detector_area_resol_mean     14.6306
_diffrn_reflns_number     5733
_diffrn_reflns_av_R_equivalents     0.0220
_diffrn_reflns_av_sigmaI/netI     0.0331
_diffrn_reflns_theta_min     2.04
_diffrn_reflns_theta_max     25.00
_diffrn_reflns_theta_full     25.00
_diffrn_measured_fraction_theta_max     0.954
_diffrn_measured_fraction_theta_full     0.954
_diffrn_reflns_limit_h_min     -8
_diffrn_reflns_limit_h_max     8
_diffrn_reflns_limit_k_min     -12
_diffrn_reflns_limit_k_max     12
_diffrn_reflns_limit_l_min     -15
_diffrn_reflns_limit_l_max     13
_diffrn_standards_number     ?
_diffrn_standards_interval_count     ?
_diffrn_standards_interval_time     ?
_diffrn_standards_decay_%     ?
_refine_special_details
;
Refinement of <i>F</i>^2^ against ALL reflections. The weighted <i>R</i>-factor
<i>wR</i> and goodness of fit <i>S</i> are based on <i>F</i>^2^, conventional
<i>R</i>-factors <i>R</i> are based on <i>F</i>, with <i>F</i> set to zero for
negative <i>F</i>^2^. The threshold expression of <i>F</i>^2^ >
\s(<i>F</i>^2^) is used only for calculating <i>R</i>-factors(gt) <i>etc</i>.
and is not relevant to the choice of reflections for refinement.
<i>R</i>-factors based on <i>F</i>^2^ are statistically about twice as large
as those based on <i>F</i>, and <i>R</i>- factors based on ALL data will be
even larger.
;
_reflns_number_total     3028
_reflns_number_gt     2814
_reflns_threshold_expression     I>2\s(I)
_refine_ls_structure_factor_coef     Fsqd
_refine_ls_matrix_type     full
_refine_ls_R_factor_all     0.0353
_refine_ls_R_factor_gt     0.0318
_refine_ls_wR_factor_gt     0.0815
_refine_ls_wR_factor_ref     0.0844
_refine_ls_goodness_of_fit_ref     1.057
_refine_ls_restrained_S_all     1.057
_refine_ls_number_reflns     3028
_refine_ls_number_parameters     280
_refine_ls_number_restraints     0
_refine_ls_hydrogen_treatment     constr
_refine_ls_weighting_scheme     calc
_refine_ls_weighting_details
         'calc w=1/[\s^2^(Fo^2^)+(0.0501P)^2^+0.6574P] where P=(Fo^2^+2Fc^2^)/3'
_atom_sites_solution_hydrogens     geom
_atom_sites_solution_primary     direct
_atom_sites_solution_secondary     difmap
_refine_ls_shift/su_max     0.000
_refine_ls_shift/su_mean     0.000
_refine_diff_density_max     0.505
_refine_diff_density_min     -0.472
_refine_ls_extinction_method     none
_refine_ls_extinction_coef     ?
loop_
    _atom_type_symbol
    _atom_type_description
    _atom_type_scat_dispersion_real
    _atom_type_scat_dispersion_imag
    _atom_type_scat_source
    'C' 'C' 0.0033 0.0016
                         'International Tables Vol C Tables 4.2.6.8 and 6.1.1.4'
    'H' 'H' 0.0000 0.0000
                         'International Tables Vol C Tables 4.2.6.8 and 6.1.1.4'
    'N' 'N' 0.0061 0.0033
                         'International Tables Vol C Tables 4.2.6.8 and 6.1.1.4'
    'O' 'O' 0.0106 0.0060
                         'International Tables Vol C Tables 4.2.6.8 and 6.1.1.4'
    'Cd' 'Cd' -0.8075 1.2024
                         'International Tables Vol C Tables 4.2.6.8 and 6.1.1.4'
_computing_data_collection     'CrystalClear (Rigaku, 2002)'
_computing_cell_refinement     'CrystalClear (Rigaku, 2002)'
_computing_data_reduction     'CrystalClear (Rigaku, 2002)'
_computing_structure_solution     'SHELXS97 (Sheldrick, 2008)'
_computing_structure_refinement     'SHELXL97 (Sheldrick, 2008)'
_computing_molecular_graphics     'DIAMOND (Brandenburg, 1999)'
_computing_publication_material     'SHELXL97 (Sheldrick, 2008)'
loop_
    _atom_site_type_symbol
    _atom_site_label
    _atom_site_fract_x
    _atom_site_fract_y
    _atom_site_fract_z
    _atom_site_U_iso_or_equiv
    _atom_site_adp_type
    _atom_site_calc_flag
    _atom_site_refinement_flags
    _atom_site_occupancy
    _atom_site_symmetry_multiplicity
    _atom_site_disorder_assembly
    _atom_site_disorder_group
    Cd Cd1 0.26858(4) 0.16248(2) 0.30239(2) 0.02641(12) Uani d . 1 1 . .
    N N1 0.2719(4) 0.3800(3) 0.2016(2) 0.0242(6) Uani d . 1 1 . .
    N N2 0.2600(4) 0.1574(3) 0.1127(3) 0.0294(7) Uani d . 1 1 . .
    N N3 0.2066(5) 0.4622(3) -0.2285(3) 0.0344(8) Uani d . 1 1 . .
    H H3A 0.1959 0.4151 -0.2761 0.041 Uiso calc R 1 1 . .
    N N4 0.2306(5) 0.6433(3) -0.1566(3) 0.0322(7) Uani d . 1 1 . .
    N N5 0.2571(4) -0.0638(3) 0.3757(3) 0.0268(7) Uani d . 1 1 . .
    O O1 -0.0331(3) 0.1178(2) 0.3352(2) 0.0305(6) Uani d . 1 1 . .
    O O2 -0.1954(4) -0.0475(3) 0.3424(3) 0.0467(8) Uani d . 1 1 . .
    O O3 -0.2560(4) -0.2618(3) 0.5495(2) 0.0339(6) Uani d . 1 1 . .
    O O4 -0.1475(4) -0.3605(3) 0.3967(2) 0.0416(7) Uani d . 1 1 . .
    O O5 0.5869(4) 0.1286(3) 0.2421(2) 0.0368(7) Uani d . 1 1 . .
    H H5B 0.6524 0.0746 0.2781 0.044 Uiso d R 1 1 . .
    H H5C 0.6230 0.2047 0.2285 0.044 Uiso d R 1 1 . .
    C C1 0.2593(5) 0.3962(3) 0.0950(3) 0.0213(7) Uani d . 1 1 . .
    C C2 0.2494(5) 0.2759(4) 0.0488(3) 0.0246(8) Uani d . 1 1 . .
    C C3 0.2495(7) 0.0489(4) 0.0717(4) 0.0420(10) Uani d . 1 1 . .
    H H3B 0.2560 -0.0331 0.1162 0.050 Uiso calc R 1 1 . .
    C C4 0.2294(7) 0.0509(5) -0.0348(4) 0.0483(12) Uani d . 1 1 . .
    H H4A 0.2227 -0.0281 -0.0600 0.058 Uiso calc R 1 1 . .
    C C5 0.2197(6) 0.1693(4) -0.1011(3) 0.0379(10) Uani d . 1 1 . .
    H H5A 0.2065 0.1721 -0.1723 0.045 Uiso calc R 1 1 . .
    C C6 0.2298(5) 0.2876(4) -0.0618(3) 0.0255(8) Uani d . 1 1 . .
    C C7 0.2241(5) 0.4174(4) -0.1214(3) 0.0266(8) Uani d . 1 1 . .
    C C8 0.2397(5) 0.5300(4) -0.0796(3) 0.0251(8) Uani d . 1 1 . .
    C C9 0.2572(5) 0.5218(4) 0.0316(3) 0.0241(8) Uani d . 1 1 . .
    C C10 0.2717(5) 0.6327(4) 0.0795(3) 0.0291(8) Uani d . 1 1 . .
    H H10A 0.2711 0.7176 0.0389 0.035 Uiso calc R 1 1 . .
    C C11 0.2865(6) 0.6147(4) 0.1857(3) 0.0338(9) Uani d . 1 1 . .
    H H11A 0.2974 0.6867 0.2186 0.041 Uiso calc R 1 1 . .
    C C12 0.2849(5) 0.4865(4) 0.2443(3) 0.0304(8) Uani d . 1 1 . .
    H H12A 0.2935 0.4752 0.3173 0.036 Uiso calc R 1 1 . .
    C C13 0.2101(6) 0.5969(4) -0.2415(4) 0.0382(10) Uani d . 1 1 . .
    H H13A 0.1987 0.6517 -0.3064 0.046 Uiso calc R 1 1 . .
    C C14 0.0898(5) -0.1061(3) 0.3911(3) 0.0223(7) Uani d . 1 1 . .
    C C15 0.0544(5) -0.2352(3) 0.4378(3) 0.0231(7) Uani d . 1 1 . .
    C C16 0.2012(5) -0.3232(4) 0.4680(3) 0.0270(8) Uani d . 1 1 . .
    H H16A 0.1830 -0.4108 0.4990 0.032 Uiso calc R 1 1 . .
    C C17 0.3719(5) -0.2801(4) 0.4519(3) 0.0346(9) Uani d . 1 1 . .
    H H17A 0.4706 -0.3379 0.4717 0.042 Uiso calc R 1 1 . .
    C C18 0.3952(5) -0.1499(4) 0.4060(3) 0.0342(9) Uani d . 1 1 . .
    H H18A 0.5111 -0.1207 0.3957 0.041 Uiso calc R 1 1 . .
    C C19 -0.0594(5) -0.0030(4) 0.3535(3) 0.0248(8) Uani d . 1 1 . .
    C C20 -0.1331(5) -0.2867(3) 0.4612(3) 0.0251(8) Uani d . 1 1 . .
loop_
    _atom_site_aniso_label
    _atom_site_aniso_U_11
    _atom_site_aniso_U_22
    _atom_site_aniso_U_33
    _atom_site_aniso_U_12
    _atom_site_aniso_U_13
    _atom_site_aniso_U_23
    Cd1 0.03043(17) 0.02316(17) 0.02730(19) -0.00802(11) -0.01124(12)
                                                                     0.00299(12)
    N1 0.0313(16) 0.0207(15) 0.0204(16) -0.0054(13) -0.0088(13) 0.0032(13)
    N2 0.0404(18) 0.0206(15) 0.0279(18) -0.0083(14) -0.0117(14) 0.0034(14)
    N3 0.0405(19) 0.041(2) 0.0244(17) -0.0069(15) -0.0158(15) 0.0023(15)
    N4 0.0382(18) 0.0333(18) 0.0243(18) -0.0107(15) -0.0082(14) 0.0041(15)
    N5 0.0254(15) 0.0240(16) 0.0310(18) -0.0077(13) -0.0098(13) 0.0053(14)
    O1 0.0305(14) 0.0234(14) 0.0375(16) -0.0064(11) -0.0130(12) 0.0063(12)
    O2 0.0381(16) 0.0333(16) 0.076(2) -0.0140(13) -0.0342(16) 0.0161(16)
    O3 0.0323(14) 0.0474(17) 0.0247(15) -0.0164(12) -0.0064(12) -0.0027(13)
    O4 0.0490(17) 0.0441(17) 0.0419(18) -0.0124(14) -0.0175(14) -0.0179(15)
    O5 0.0304(14) 0.0301(14) 0.0506(18) -0.0043(12) -0.0175(13) 0.0048(13)
    C1 0.0225(17) 0.0208(17) 0.0184(18) -0.0057(14) -0.0036(13) 0.0032(14)
    C2 0.0218(17) 0.0294(19) 0.0225(19) -0.0063(15) -0.0048(14) -0.0023(16)
    C3 0.066(3) 0.023(2) 0.039(3) -0.010(2) -0.015(2) -0.0001(19)
    C4 0.078(3) 0.035(2) 0.039(3) -0.015(2) -0.018(2) -0.012(2)
    C5 0.048(2) 0.042(2) 0.028(2) -0.011(2) -0.0103(18) -0.0083(19)
    C6 0.0297(19) 0.031(2) 0.0188(19) -0.0092(16) -0.0079(15) -0.0032(16)
    C7 0.0263(18) 0.037(2) 0.0177(19) -0.0069(16) -0.0080(15) -0.0006(17)
    C8 0.0274(18) 0.0268(19) 0.0191(19) -0.0081(15) -0.0055(14) 0.0061(16)
    C9 0.0230(17) 0.0259(18) 0.024(2) -0.0058(14) -0.0084(15) 0.0010(16)
    C10 0.037(2) 0.0213(18) 0.028(2) -0.0056(16) -0.0095(17) 0.0016(16)
    C11 0.048(2) 0.027(2) 0.028(2) -0.0107(18) -0.0090(18) -0.0086(18)
    C12 0.043(2) 0.0273(19) 0.024(2) -0.0056(17) -0.0148(17) -0.0013(16)
    C13 0.042(2) 0.041(2) 0.030(2) -0.0084(19) -0.0175(19) 0.0169(19)
    C14 0.0243(17) 0.0233(17) 0.0188(18) -0.0049(14) -0.0054(14) 0.0001(15)
    C15 0.0287(18) 0.0220(17) 0.0210(19) -0.0059(14) -0.0090(15) -0.0028(15)
    C16 0.034(2) 0.0204(18) 0.027(2) -0.0039(15) -0.0114(16) 0.0024(16)
    C17 0.028(2) 0.032(2) 0.042(2) 0.0004(17) -0.0141(17) 0.0034(19)
    C18 0.0234(19) 0.037(2) 0.042(2) -0.0077(16) -0.0137(17) 0.0089(19)
    C19 0.0256(18) 0.0250(19) 0.0243(19) -0.0073(15) -0.0087(15) 0.0029(16)
    C20 0.0299(19) 0.0200(17) 0.028(2) -0.0065(15) -0.0141(16) 0.0035(16)
_geom_special_details
;
All e.s.d.'s (except the e.s.d. in the dihedral angle between two l.s. planes)
are estimated using the full covariance matrix. The cell e.s.d.'s are taken
into account individually in the estimation of e.s.d.'s in distances, angles
and torsion angles; correlations between e.s.d.'s in cell parameters are only
used when they are defined by crystal symmetry. An approximate (isotropic)
treatment of cell e.s.d.'s is used for estimating e.s.d.'s involving l.s.
planes.
;
loop_
    _geom_bond_atom_site_label_1
    _geom_bond_atom_site_label_2
    _geom_bond_site_symmetry_2
    _geom_bond_distance
    _geom_bond_publ_flag
    Cd1 O3 2_556 2.246(3) ?
    Cd1 O5 . 2.260(3) ?
    Cd1 O1 . 2.281(3) ?
    Cd1 N5 . 2.347(3) ?
    Cd1 N1 . 2.369(3) ?
    Cd1 N2 . 2.427(3) ?
    N1 C12 . 1.322(5) ?
    N1 C1 . 1.359(4) ?
    N2 C3 . 1.323(5) ?
    N2 C2 . 1.342(5) ?
    N3 C13 . 1.361(5) ?
    N3 C7 . 1.391(5) ?
    N3 H3A . 0.8600 ?
    N4 C13 . 1.300(5) ?
    N4 C8 . 1.387(5) ?
    N5 C18 . 1.340(5) ?
    N5 C14 . 1.342(4) ?
    O1 C19 . 1.255(4) ?
    O2 C19 . 1.234(4) ?
    O3 C20 . 1.253(5) ?
    O4 C20 . 1.237(4) ?
    O5 H5B . 0.8400 ?
    O5 H5C . 0.8400 ?
    C1 C9 . 1.394(5) ?
    C1 C2 . 1.466(5) ?
    C2 C6 . 1.432(5) ?
    C3 C4 . 1.394(6) ?
    C3 H3B . 0.9300 ?
    C4 C5 . 1.355(6) ?
    C4 H4A . 0.9300 ?
    C5 C6 . 1.402(5) ?
    C5 H5A . 0.9300 ?
    C6 C7 . 1.411(5) ?
    C7 C8 . 1.378(5) ?
    C8 C9 . 1.437(5) ?
    C9 C10 . 1.404(5) ?
    C10 C11 . 1.358(5) ?
    C10 H10A . 0.9300 ?
    C11 C12 . 1.392(6) ?
    C11 H11A . 0.9300 ?
    C12 H12A . 0.9300 ?
    C13 H13A . 0.9300 ?
    C14 C15 . 1.387(5) ?
    C14 C19 . 1.523(5) ?
    C15 C16 . 1.397(5) ?
    C15 C20 . 1.512(5) ?
    C16 C17 . 1.368(5) ?
    C16 H16A . 0.9300 ?
    C17 C18 . 1.377(6) ?
    C17 H17A . 0.9300 ?
    C18 H18A . 0.9300 ?
loop_
    _geom_angle_atom_site_label_1
    _geom_angle_atom_site_label_2
    _geom_angle_atom_site_label_3
    _geom_angle_site_symmetry_1
    _geom_angle_site_symmetry_3
    _geom_angle
    _geom_angle_publ_flag
    O3 Cd1 O5 2_556 . 95.63(10) ?
    O3 Cd1 O1 2_556 . 103.29(9) ?
    O5 Cd1 O1 . . 157.08(10) ?
    O3 Cd1 N5 2_556 . 103.40(11) ?
    O5 Cd1 N5 . . 91.49(10) ?
    O1 Cd1 N5 . . 71.77(9) ?
    O3 Cd1 N1 2_556 . 86.07(11) ?
    O5 Cd1 N1 . . 89.37(10) ?
    O1 Cd1 N1 . . 104.56(10) ?
    N5 Cd1 N1 . . 170.36(10) ?
    O3 Cd1 N2 2_556 . 154.99(11) ?
    O5 Cd1 N2 . . 88.28(11) ?
    O1 Cd1 N2 . . 80.06(10) ?
    N5 Cd1 N2 . . 101.17(10) ?
    N1 Cd1 N2 . . 69.25(10) ?
    C12 N1 C1 . . 118.5(3) ?
    C12 N1 Cd1 . . 123.0(2) ?
    C1 N1 Cd1 . . 118.4(2) ?
    C3 N2 C2 . . 118.3(3) ?
    C3 N2 Cd1 . . 124.9(3) ?
    C2 N2 Cd1 . . 116.6(2) ?
    C13 N3 C7 . . 105.0(3) ?
    C13 N3 H3A . . 127.5 ?
    C7 N3 H3A . . 127.5 ?
    C13 N4 C8 . . 103.3(3) ?
    C18 N5 C14 . . 118.7(3) ?
    C18 N5 Cd1 . . 126.9(2) ?
    C14 N5 Cd1 . . 114.3(2) ?
    C19 O1 Cd1 . . 117.3(2) ?
    C20 O3 Cd1 . 2_556 135.5(2) ?
    Cd1 O5 H5B . . 122.1 ?
    Cd1 O5 H5C . . 106.4 ?
    H5B O5 H5C . . 110.6 ?
    N1 C1 C9 . . 121.4(3) ?
    N1 C1 C2 . . 117.3(3) ?
    C9 C1 C2 . . 121.2(3) ?
    N2 C2 C6 . . 122.1(3) ?
    N2 C2 C1 . . 118.2(3) ?
    C6 C2 C1 . . 119.7(3) ?
    N2 C3 C4 . . 123.5(4) ?
    N2 C3 H3B . . 118.2 ?
    C4 C3 H3B . . 118.2 ?
    C5 C4 C3 . . 119.2(4) ?
    C5 C4 H4A . . 120.4 ?
    C3 C4 H4A . . 120.4 ?
    C4 C5 C6 . . 119.8(4) ?
    C4 C5 H5A . . 120.1 ?
    C6 C5 H5A . . 120.1 ?
    C5 C6 C7 . . 126.2(3) ?
    C5 C6 C2 . . 117.1(4) ?
    C7 C6 C2 . . 116.7(3) ?
    C8 C7 N3 . . 105.3(3) ?
    C8 C7 C6 . . 123.7(3) ?
    N3 C7 C6 . . 130.9(3) ?
    C7 C8 N4 . . 111.1(3) ?
    C7 C8 C9 . . 120.9(3) ?
    N4 C8 C9 . . 127.9(3) ?
    C1 C9 C10 . . 118.6(3) ?
    C1 C9 C8 . . 117.7(3) ?
    C10 C9 C8 . . 123.7(3) ?
    C11 C10 C9 . . 119.3(4) ?
    C11 C10 H10A . . 120.4 ?
    C9 C10 H10A . . 120.4 ?
    C10 C11 C12 . . 118.9(3) ?
    C10 C11 H11A . . 120.6 ?
    C12 C11 H11A . . 120.6 ?
    N1 C12 C11 . . 123.3(3) ?
    N1 C12 H12A . . 118.3 ?
    C11 C12 H12A . . 118.3 ?
    N4 C13 N3 . . 115.2(4) ?
    N4 C13 H13A . . 122.4 ?
    N3 C13 H13A . . 122.4 ?
    N5 C14 C15 . . 122.5(3) ?
    N5 C14 C19 . . 115.6(3) ?
    C15 C14 C19 . . 121.9(3) ?
    C14 C15 C16 . . 117.7(3) ?
    C14 C15 C20 . . 124.8(3) ?
    C16 C15 C20 . . 117.5(3) ?
    C17 C16 C15 . . 119.8(3) ?
    C17 C16 H16A . . 120.1 ?
    C15 C16 H16A . . 120.1 ?
    C16 C17 C18 . . 119.0(4) ?
    C16 C17 H17A . . 120.5 ?
    C18 C17 H17A . . 120.5 ?
    N5 C18 C17 . . 122.4(3) ?
    N5 C18 H18A . . 118.8 ?
    C17 C18 H18A . . 118.8 ?
    O2 C19 O1 . . 125.9(3) ?
    O2 C19 C14 . . 116.0(3) ?
    O1 C19 C14 . . 118.0(3) ?
    O4 C20 O3 . . 124.7(3) ?
    O4 C20 C15 . . 117.2(3) ?
    O3 C20 C15 . . 117.7(3) ?
loop_
    _geom_hbond_atom_site_label_D
    _geom_hbond_atom_site_label_H
    _geom_hbond_atom_site_label_A
    _geom_hbond_site_symmetry_A
    _geom_hbond_distance_DH
    _geom_hbond_distance_HA
    _geom_hbond_distance_DA
    _geom_hbond_angle_DHA
    _geom_hbond_publ_flag
    N3 H3A O4 2 0.86 1.86 2.691(5) 164 y
    O5 H5B O2 1_655 0.84 1.80 2.633(5) 174 y
    O5 H5C N4 2_665 0.84 1.99 2.799(5) 161 y
data_global
_journal_date_recd_electronic     2012-01-30
_journal_date_accepted     2012-02-09
_journal_name_full     'Acta Crystallographica, Section E'
_journal_year     2012
_journal_volume     68
_journal_issue      3
_journal_page_first     m301
_journal_page_last     m301
_journal_paper_category     QM
_journal_paper_doi     10.1107/S160053681200579X
_journal_coeditor_code     HY2513
_publ_contact_author_name     'Lin, Shen'
_publ_contact_author_address
;
College of Chemistry and Materials Science
Fujian Normal University
Fuzhou, Fujian 350007
People's Republic of China
;
_publ_contact_author_email     shenlin@fjnu.edu.cn
_publ_contact_author_fax     '86 591 22868161'
_publ_contact_author_phone     '86 591 22868161'
_publ_section_title
;\
Bis[[aqua(1<i>H</i>-imidazo[4,5-<i>f</i>][1,10]phenanthroline-\k^2^<i>N</i>^6^,\
<i>N</i>^7^)cadmium]bis(\m-pyridine-2,3-dicarboxylato)-\k^3^<i>N</i>,\
<i>O</i>^2^:<i>O</i>^3^;\k^3^<i>O</i>^3^:<i>N</i>,<i>O</i>^2^]
;
loop_
    _publ_author_name
    _publ_author_footnote
    _publ_author_address
    'Chen, Li-Juan' .
;
College of Chemistry and Materials Science
Fujian Normal University
Fuzhou, Fujian 350007
People's Republic of China
;
    'Yang, Ming-Xing' .
;
College of Chemistry and Materials Science
Fujian Normal University
Fuzhou, Fujian 350007
People's Republic of China
;
    'Huang, Hua' .
;
College of Chemistry and Materials Science
Fujian Normal University
Fuzhou, Fujian 350007
People's Republic of China
;
    'Chen, Xiao-Hua' .
;
College of Chemistry and Materials Science
Fujian Normal University
Fuzhou, Fujian 350007
People's Republic of China
;
    'Lin, Shen' .
;
College of Chemistry and Materials Science
Fujian Normal University
Fuzhou, Fujian 350007
People's Republic of China
;
