# Supplementary material for: Bis[[aqua­(1H-imidazo[4,5-f][1,10]phenanthroline-κ2 N 6,N 7)cadmium]bis­(μ-pyridine-2,3-dicarboxyl­ato)-κ3 N,O 2:O 3;κ3 O 3:N,O 2]
Source: Acta Crystallogr Sect E Struct Rep Online. 2012 Feb 17;68(Pt 3):m301. doi: 10.1107/S160053681200579X (PMC3297253; doi:10.1107/S160053681200579X)
Supplement: Supplementary file 2 [file e-68-0m301-Isup2.hkl]

# 
# h,k,l, Fc-squared, Fo-squared, sigma(Fo-squared) and status flag 
# 
data_I
_shelx_title ' A in P-1' 
_shelx_refln_list_code          4 
_shelx_F_calc_maximum      237.63 
_exptl_crystal_F_000       512.00 
_reflns_d_resolution_high  0.8409 
 
loop_ 
 _symmetry_equiv_pos_as_xyz 
 'x, y, z' 
 '-x, -y, -z' 
 
_cell_length_a     7.4743 
_cell_length_b    10.2138 
_cell_length_c    12.6412 
_cell_angle_alpha  80.333 
_cell_angle_beta   72.974 
_cell_angle_gamma  80.170 
 
_shelx_F_squared_multiplier     1.000 
 
loop_ 
 _refln_index_h 
 _refln_index_k 
 _refln_index_l 
 _refln_F_squared_calc 
 _refln_F_squared_meas 
 _refln_F_squared_sigma 
 _refln_observed_status 
   1   0   0      835.75      967.66      7.05 o 
   2   0   0    56465.91    62355.79   1449.43 o 
   3   0   0       99.89       78.83      6.44 o 
   4   0   0    12189.87    13746.37    169.47 o 
   5   0   0       49.13       53.76      6.33 o 
   6   0   0     3900.01     4241.14    130.08 o 
   7   0   0      226.69      239.32     26.09 o 
   8   0   0      550.72      463.97     65.15 o 
  -8   1   0      144.37      201.71     28.78 o 
  -7   1   0      195.57      211.69     23.92 o 
  -6   1   0     1841.01     1960.25     61.93 o 
  -5   1   0      660.21      657.38     16.92 o 
  -3   1   0     5492.31     5868.65    112.69 o 
  -2   1   0     1575.92     2008.97     26.88 o 
  -1   1   0    10606.35    11297.73    154.88 o 
   0   1   0      628.51      464.52      6.89 o 
   1   1   0     9248.57     9777.90     77.31 o 
   2   1   0      151.21      258.89      5.69 o 
   3   1   0    16225.24    17987.32    670.16 o 
   4   1   0        9.22       14.13     15.36 o 
   5   1   0     1686.57     1831.29    100.95 o 
   6   1   0      292.23      298.45     16.26 o 
   7   1   0      888.30      926.47     37.96 o 
   8   1   0      144.09      121.50     14.25 o 
  -8   2   0        3.87       11.25      7.03 o 
  -7   2   0      363.25      397.65     38.84 o 
  -6   2   0       39.50       40.47      7.08 o 
  -5   2   0     1417.28     1471.86     86.69 o 
  -4   2   0       59.99       72.77     11.51 o 
  -3   2   0    10723.33    11207.92    115.96 o 
  -2   2   0       22.07       47.70      6.14 o 
  -1   2   0     7906.48     7955.32     66.41 o 
   0   2   0      487.03      457.36      6.75 o 
   1   2   0     4275.52     4185.85     35.61 o 
   2   2   0      647.84      573.70      5.48 o 
   3   2   0     7289.14     7535.64     62.43 o 
   4   2   0      396.50      335.68     10.94 o 
   5   2   0      424.85      415.00     19.04 o 
   6   2   0      796.34      843.11     27.81 o 
   7   2   0        0.71        9.89      9.00 o 
   8   2   0      348.00      361.05     69.92 o 
  -7   3   0      151.09      160.21     18.14 o 
  -6   3   0      818.88      908.03     33.88 o 
  -5   3   0       80.03       97.94     19.11 o 
  -4   3   0     1653.29     1683.05     29.57 o 
  -3   3   0     1484.29     1505.07     28.48 o 
  -2   3   0     1474.63     1313.16     28.66 o 
  -1   3   0      415.40      397.62      9.51 o 
   0   3   0     2800.90     2538.73     42.68 o 
   1   3   0     1229.55     1169.06     31.25 o 
   2   3   0     1159.15      926.20     13.13 o 
   3   3   0     1314.83     1460.85     33.47 o 
   4   3   0     1508.68     1408.37     22.80 o 
   5   3   0      938.53      948.58     16.01 o 
   6   3   0      759.72      792.02     38.58 o 
   7   3   0      929.15      900.43     26.37 o 
   8   3   0      142.44      132.00     21.19 o 
  -7   4   0       14.28        5.12      6.19 o 
  -6   4   0      655.61      681.41     29.04 o 
  -5   4   0      303.64      298.77     15.54 o 
  -4   4   0     1561.79     1500.40     45.20 o 
  -3   4   0     1267.61     1248.93     24.98 o 
  -2   4   0     2400.18     2386.13     57.03 o 
  -1   4   0     2142.97     2114.36     23.60 o 
   0   4   0     4554.97     4757.80    106.46 o 
   1   4   0     4988.26     5064.54     67.36 o 
   2   4   0      194.95      177.17      6.76 o 
   3   4   0     4133.69     4105.21     61.95 o 
   4   4   0        1.61        1.59      2.07 o 
   5   4   0     1852.60     1892.05     49.70 o 
   6   4   0        0.69        8.26      9.75 o 
   7   4   0     1215.34     1418.21     44.91 o 
   8   4   0       22.46       28.57     10.66 o 
  -7   5   0      262.24      204.15     21.98 o 
  -6   5   0      204.94      201.18     14.14 o 
  -5   5   0      785.86      793.57     30.57 o 
  -4   5   0       90.47       85.07      8.70 o 
  -3   5   0     1460.25     1466.37     45.51 o 
  -2   5   0      218.61      213.44     17.70 o 
  -1   5   0      974.05      883.33     15.88 o 
   0   5   0       82.71       65.34      8.96 o 
   1   5   0      890.53      796.81     19.29 o 
   2   5   0     1718.66     1763.87     46.70 o 
   3   5   0     1123.81     1079.83     17.78 o 
   4   5   0     3159.80     3228.31     34.23 o 
   5   5   0      148.09      168.54     17.96 o 
   6   5   0     1306.80     1368.57     67.93 o 
   7   5   0       93.66       98.91     16.03 o 
   8   5   0      277.60      252.91     24.18 o 
  -6   6   0       56.64       83.02     12.24 o 
  -5   6   0      275.92      296.22     23.34 o 
  -4   6   0      445.33      418.56     22.78 o 
  -3   6   0      945.24      953.21     24.73 o 
  -2   6   0     2037.43     2086.63     39.83 o 
  -1   6   0      190.35      199.71      7.72 o 
   0   6   0     2811.03     2819.88     60.87 o 
   1   6   0       56.42       69.47      7.13 o 
   2   6   0     2551.87     2562.39     32.26 o 
   3   6   0      125.01      139.93      7.27 o 
   4   6   0     1715.46     1787.46     21.80 o 
   5   6   0      129.70      125.17     18.85 o 
   6   6   0      945.24     1022.20     64.71 o 
   7   6   0      283.46      356.05     48.07 o 
  -6   7   0      257.79      248.08     16.90 o 
  -5   7   0      192.00      208.85     17.21 o 
  -4   7   0      464.98      522.78     41.58 o 
  -3   7   0       30.87       33.29     11.26 o 
  -2   7   0      219.60      214.69     11.44 o 
  -1   7   0     1163.24     1173.19     20.70 o 
   0   7   0     1227.16     1289.64     26.62 o 
   1   7   0     2637.01     2763.15     45.74 o 
   2   7   0      274.81      300.85     16.12 o 
   3   7   0     1058.52     1104.02     35.40 o 
   4   7   0        0.22       13.25      6.44 o 
   5   7   0      633.59      621.47     31.37 o 
   6   7   0      127.40      111.88     13.53 o 
   7   7   0      119.59      119.38     16.85 o 
  -5   8   0      783.35      806.20     52.76 o 
  -4   8   0       52.77       46.57     14.83 o 
  -3   8   0     1161.66     1226.30     41.93 o 
  -2   8   0      424.87      434.28     47.72 o 
  -1   8   0     4004.72     4183.69     75.21 o 
   0   8   0       33.70       23.74     11.29 o 
   1   8   0     3853.02     3955.36     60.14 o 
   2   8   0      263.00      267.69     14.48 o 
   3   8   0     4668.00     4951.91    114.54 o 
   4   8   0      600.23      610.26     44.32 o 
   5   8   0     2598.91     2649.50     45.23 o 
   6   8   0      169.08      186.40     27.60 o 
   7   8   0      699.51      633.37     52.64 o 
  -4   9   0      690.01      649.68     46.23 o 
  -3   9   0      262.12      239.13     37.34 o 
  -2   9   0     3429.42     3686.20     55.66 o 
  -1   9   0      386.22      393.09     15.95 o 
   0   9   0     3081.85     3198.77     38.93 o 
   1   9   0       26.04       20.23      5.98 o 
   2   9   0     4506.21     4685.51     57.72 o 
   3   9   0        3.02        4.54      3.97 o 
   4   9   0     2164.68     2136.40     66.91 o 
   5   9   0      317.76      314.97     78.92 o 
   6   9   0     1200.23     1284.87     51.73 o 
  -3  10   0       79.40       82.42     34.38 o 
  -2  10   0      486.96      517.49     34.65 o 
  -1  10   0      413.32      373.70     23.00 o 
   0  10   0      673.38      669.74     19.35 o 
   1  10   0     1271.85     1303.98     32.74 o 
   2  10   0     1056.89     1100.68     43.92 o 
   3  10   0      350.64      357.61     54.91 o 
   4  10   0      232.52      169.14     53.32 o 
   5  10   0      424.98      379.42     73.27 o 
  -2  11   0        0.14       -0.36      9.22 o 
  -1  11   0      546.89      546.68     38.67 o 
   0  11   0       32.09       32.19      9.36 o 
   1  11   0      851.55      867.69     23.90 o 
   2  11   0      173.81      225.26     37.92 o 
   3  11   0      480.61      435.65    103.99 o 
   4  11   0      242.97      224.84     54.47 o 
  -3 -11   1       58.45       47.58     20.22 o 
  -2 -11   1      476.09      448.18     82.89 o 
  -1 -11   1       28.23       19.03      5.71 o 
   0 -11   1      388.17      366.45     28.94 o 
   1 -11   1        0.23        9.19      6.55 o 
   2 -11   1      394.15      306.54     57.29 o 
  -5 -10   1      128.52      145.75     27.01 o 
  -4 -10   1      814.17      824.95     78.57 o 
  -3 -10   1      298.87      276.13     55.09 o 
  -2 -10   1      298.95      359.31     38.22 o 
  -1 -10   1      985.25     1000.62     38.05 o 
   0 -10   1      159.44      180.54     11.34 o 
   1 -10   1      613.28      645.32     35.26 o 
   2 -10   1      196.50      185.85     21.10 o 
   3 -10   1      368.93      375.39     46.57 o 
  -6  -9   1       77.90       69.40     13.02 o 
  -5  -9   1      924.87      900.08     88.81 o 
  -4  -9   1      292.80      241.09     58.62 o 
  -3  -9   1      718.81      745.15     48.82 o 
  -2  -9   1       10.26        7.55      4.12 o 
  -1  -9   1     1619.24     1563.94     45.60 o 
   0  -9   1      100.30       91.49      9.31 o 
   1  -9   1      241.12      211.83     19.49 o 
   2  -9   1      683.65      700.26     26.91 o 
   3  -9   1       80.69      100.41     12.52 o 
   4  -9   1      382.05      421.62     40.87 o 
  -6  -8   1      861.46      817.50     80.74 o 
  -5  -8   1      972.50     1015.00     36.94 o 
  -4  -8   1     1698.74     1707.81     75.39 o 
  -3  -8   1      198.90      197.41     10.51 o 
  -2  -8   1     1831.42     1822.82     44.92 o 
  -1  -8   1      393.37      384.14     13.48 o 
   0  -8   1     1425.33     1381.97     35.45 o 
   1  -8   1        0.31        7.87      4.03 o 
   2  -8   1     2600.97     2688.26     63.07 o 
   3  -8   1       13.48       19.26      6.24 o 
   4  -8   1      464.22      464.46     27.63 o 
   5  -8   1       61.77       61.21     18.94 o 
  -7  -7   1       43.06       38.88      8.27 o 
  -6  -7   1      560.63      593.58     57.34 o 
  -5  -7   1        3.38        4.81      5.47 o 
  -4  -7   1     1040.54     1102.65     41.20 o 
  -3  -7   1      419.39      421.25     12.65 o 
  -2  -7   1      641.27      642.97     25.60 o 
  -1  -7   1      857.28      826.19     21.66 o 
   0  -7   1       30.01       29.08     10.86 o 
   1  -7   1      957.91     1012.49     21.17 o 
   2  -7   1      257.94      258.87     13.56 o 
   3  -7   1      687.04      736.98     33.95 o 
   4  -7   1        2.49        5.98     11.56 o 
   5  -7   1      782.55      830.90     36.98 o 
   6  -7   1        2.76        5.48      7.47 o 
  -7  -6   1      505.01      534.20     63.03 o 
  -6  -6   1       31.31       24.32      7.45 o 
  -5  -6   1      435.09      416.62     19.43 o 
  -4  -6   1        2.10        5.24      4.37 o 
  -3  -6   1     1834.46     1989.83     26.52 o 
  -2  -6   1       19.07       21.70      4.18 o 
  -1  -6   1     2746.79     2934.15     36.66 o 
   0  -6   1      697.42      658.56     16.76 o 
   1  -6   1     1761.12     1779.92     31.44 o 
   2  -6   1      581.74      544.99     13.66 o 
   3  -6   1      544.88      585.04     25.13 o 
   4  -6   1      339.49      325.73     22.78 o 
   5  -6   1      136.34      133.38     22.95 o 
   6  -6   1      129.53      160.32     17.14 o 
  -7  -5   1      250.28      390.19     32.75 o 
  -6  -5   1      564.73      528.69     96.13 o 
  -5  -5   1      245.51      253.18     17.74 o 
  -4  -5   1     2544.16     2585.38     57.38 o 
  -3  -5   1      279.81      257.49      7.72 o 
  -2  -5   1     1941.89     2002.49     32.49 o 
  -1  -5   1       21.85       13.04      3.52 o 
   0  -5   1     4188.35     4568.53     45.41 o 
   1  -5   1        5.16        5.76      2.62 o 
   2  -5   1     3786.39     3844.99     51.49 o 
   3  -5   1      119.42      112.58     11.32 o 
   4  -5   1     1738.26     1834.34     77.99 o 
   5  -5   1       27.17       38.90     13.11 o 
   6  -5   1      656.47      677.77     23.57 o 
   7  -5   1       97.12       87.12     11.89 o 
  -8  -4   1      291.66      332.75     37.08 o 
  -7  -4   1       48.39       51.64     14.65 o 
  -6  -4   1     1537.51     1604.44     71.33 o 
  -5  -4   1      176.53      165.52     39.64 o 
  -4  -4   1     3813.55     3841.30     73.27 o 
  -3  -4   1     1966.06     1944.04     47.85 o 
  -2  -4   1     5551.44     5739.44     65.46 o 
  -1  -4   1     2961.34     3046.36     41.67 o 
   0  -4   1     3869.59     3839.30     44.69 o 
   1  -4   1     4252.52     4509.45     35.59 o 
   2  -4   1     1208.97     1197.07     28.59 o 
   3  -4   1     5272.34     5887.33     66.76 o 
   4  -4   1        5.56       14.21      6.05 o 
   5  -4   1     2231.09     2424.43     60.38 o 
   6  -4   1        3.01        6.74      6.80 o 
   7  -4   1      791.05      754.36     31.05 o 
  -8  -3   1       96.94       95.74     14.37 o 
  -7  -3   1      992.52     1033.29     41.76 o 
  -6  -3   1      125.34      143.27     16.24 o 
  -5  -3   1     1773.03     1807.26     63.29 o 
  -4  -3   1       12.69       20.57      9.00 o 
  -3  -3   1     8817.16     8912.40    116.97 o 
  -2  -3   1       34.45       25.70      3.88 o 
  -1  -3   1     9293.63     9624.76    140.54 o 
   0  -3   1      310.42      296.10      6.98 o 
   1  -3   1     3644.15     3587.91     33.85 o 
   2  -3   1       12.90       41.34      6.89 o 
   3  -3   1      326.35      254.50      6.58 o 
   4  -3   1     2112.13     2129.44     33.55 o 
   5  -3   1      472.44      499.09     32.00 o 
   6  -3   1     1357.99     1409.35     67.97 o 
   7  -3   1       53.63       58.97     11.48 o 
   8  -3   1      290.70      304.88     17.54 o 
  -8  -2   1      116.64      120.32     20.22 o 
  -7  -2   1      916.22     1006.01     40.43 o 
  -6  -2   1      814.97      862.38     34.52 o 
  -5  -2   1     1188.22     1175.96     22.58 o 
  -4  -2   1     1190.72     1136.48     27.63 o 
  -3  -2   1     1409.68     1369.64     25.04 o 
  -2  -2   1     6785.01     6619.74    101.52 o 
  -1  -2   1     5385.27     5609.90     57.05 o 
   0  -2   1    16496.60    17148.15    399.90 o 
   1  -2   1     2213.56     2520.36     23.49 o 
   2  -2   1     1564.46     1461.71     22.75 o 
   3  -2   1      650.94      667.30     54.51 o 
   4  -2   1     1700.07     1695.62     78.96 o 
   5  -2   1       24.19       32.54      8.03 o 
   6  -2   1      343.47      345.08     14.58 o 
   7  -2   1      414.72      418.18     26.19 o 
   8  -2   1      298.16      281.16     27.10 o 
  -8  -1   1      185.44      284.25     26.39 o 
  -7  -1   1        2.59       22.16     10.86 o 
  -6  -1   1     1359.96     1508.75     60.73 o 
  -5  -1   1        0.46        3.58      3.29 o 
  -4  -1   1      794.95      712.52     16.01 o 
  -3  -1   1     1829.30     1846.94     35.18 o 
  -2  -1   1      428.10      346.97      6.14 o 
  -1  -1   1      110.40      116.35      6.62 o 
   0  -1   1      122.64       93.71      3.62 o 
   1  -1   1     3290.93     3507.76     38.48 o 
   2  -1   1     2531.57     2540.96     32.15 o 
   3  -1   1     5243.48     5506.48     80.82 o 
   4  -1   1      535.77      518.54     25.16 o 
   5  -1   1      530.93      525.22     21.67 o 
   6  -1   1      325.55      313.10     14.88 o 
   7  -1   1     1190.95     1232.18     35.37 o 
   8  -1   1        1.05        8.21      9.80 o 
  -8   0   1      604.39      578.57     37.16 o 
  -7   0   1      964.65     1112.65     43.87 o 
  -6   0   1     2179.39     2228.86     35.05 o 
  -5   0   1     2001.81     2034.94     36.33 o 
  -4   0   1     7086.37     7911.65    103.46 o 
  -3   0   1     6906.67     7001.37     63.24 o 
  -2   0   1    12311.47    14488.12    176.92 o 
  -1   0   1     2441.99     2162.31     19.59 o 
   1   0   1    10746.04    10748.97    126.08 o 
   2   0   1       12.84        9.72      7.50 o 
   3   0   1     6101.18     6117.31     67.96 o 
   4   0   1     1105.95     1060.04     24.24 o 
   5   0   1     1206.37     1211.29     25.07 o 
   6   0   1     1594.32     1652.55     62.24 o 
   7   0   1      542.15      568.13     27.14 o 
   8   0   1      419.75      410.82     91.50 o 
  -8   1   1      489.50      465.49     33.02 o 
  -7   1   1      868.63      834.27     41.36 o 
  -6   1   1     2767.94     2936.21    109.91 o 
  -5   1   1     1297.01     1337.71     26.23 o 
  -4   1   1     6342.70     7024.54     88.23 o 
  -3   1   1     4533.37     4800.65     48.28 o 
  -2   1   1     8242.24     8697.30     91.24 o 
  -1   1   1     3735.47     3981.99     43.81 o 
   0   1   1    18331.40    18171.11    329.01 o 
   1   1   1     1515.75     1662.74     16.08 o 
   2   1   1     6212.44     6488.53     67.14 o 
   3   1   1      384.12      408.81      9.75 o 
   4   1   1     5105.88     5619.65     72.91 o 
   5   1   1       36.88       28.89     12.49 o 
   6   1   1      966.98     1075.48     30.73 o 
   7   1   1       87.98       85.34     11.06 o 
   8   1   1       87.73       97.99     16.21 o 
  -7   2   1      119.84      102.43     10.71 o 
  -6   2   1       92.82      134.01     10.51 o 
  -5   2   1       47.31       49.98     11.34 o 
  -4   2   1      583.41      536.15     16.75 o 
  -3   2   1      267.33      267.60     23.00 o 
  -2   2   1      459.88      394.65     10.48 o 
  -1   2   1      644.71      572.95     11.93 o 
   0   2   1      468.23      419.19      7.32 o 
   1   2   1     1809.53     1576.05     20.14 o 
   2   2   1       13.18       13.20      3.09 o 
   3   2   1     4898.50     4796.97     37.08 o 
   4   2   1      614.92      677.34     20.91 o 
   5   2   1     1625.88     1620.32     31.84 o 
   6   2   1      134.41      136.86     12.63 o 
   7   2   1      654.35      700.69     28.15 o 
   8   2   1       10.57       11.05      5.19 o 
  -7   3   1      172.26      171.43     22.23 o 
  -6   3   1       34.35       44.84     15.23 o 
  -5   3   1      880.52      884.55     30.54 o 
  -4   3   1       47.27       43.41     11.30 o 
  -3   3   1     2202.02     2192.81     52.48 o 
  -2   3   1      183.73      218.32     12.03 o 
  -1   3   1     4700.70     4649.84     57.05 o 
   0   3   1        7.52       20.06      3.58 o 
   1   3   1     3043.68     3085.09     98.39 o 
   2   3   1      625.49      603.48      8.98 o 
   3   3   1     1479.99     1359.13     23.16 o 
   4   3   1     1340.23     1309.69     23.37 o 
   5   3   1      152.90      147.49      8.14 o 
   6   3   1      699.09      704.92     24.25 o 
   7   3   1       82.30       80.47     11.56 o 
   8   3   1      317.27      328.63     63.78 o 
  -7   4   1      339.72      297.80     21.64 o 
  -6   4   1       44.08       57.52      9.90 o 
  -5   4   1      385.31      361.56     15.86 o 
  -4   4   1      376.17      375.09     15.58 o 
  -3   4   1      464.36      446.90     20.60 o 
  -2   4   1     3170.96     3234.90     40.86 o 
  -1   4   1      318.38      276.36      8.23 o 
   0   4   1     5293.83     5229.71     59.07 o 
   1   4   1       95.39       77.39     12.49 o 
   2   4   1     3224.35     3016.41     27.57 o 
   3   4   1      101.28       98.25     11.15 o 
   4   4   1     2717.31     2702.29     28.54 o 
   5   4   1      314.06      313.06     16.39 o 
   6   4   1     1553.86     1471.15     65.72 o 
   7   4   1      301.01      300.82     20.96 o 
   8   4   1      497.14      530.15     83.51 o 
  -7   5   1        1.52        2.80      6.14 o 
  -6   5   1      764.67      728.13     34.02 o 
  -5   5   1      138.09      121.64     12.31 o 
  -4   5   1     1934.85     2028.74     49.38 o 
  -3   5   1      245.43      256.96     24.01 o 
  -2   5   1     3915.46     3948.94    113.04 o 
  -1   5   1     1255.57     1219.21     21.27 o 
   0   5   1     7949.96     8497.22    139.21 o 
   1   5   1     1590.02     1499.72     31.80 o 
   2   5   1     1774.12     1771.00     36.32 o 
   3   5   1     1882.12     1836.87     26.80 o 
   4   5   1      467.54      456.12     21.10 o 
   5   5   1     1126.71     1120.63     18.26 o 
   6   5   1       21.56        7.02      5.80 o 
   7   5   1      642.38      712.70     30.80 o 
   8   5   1       47.83       41.56     14.65 o 
  -6   6   1      297.76      257.32     23.44 o 
  -5   6   1      430.02      478.62     20.79 o 
  -4   6   1      170.15      172.64     16.73 o 
  -3   6   1     1431.50     1456.53     37.03 o 
  -2   6   1       32.96       22.34      7.82 o 
  -1   6   1     2423.89     2333.90     26.70 o 
   0   6   1      107.71      115.91      7.77 o 
   1   6   1     1834.66     1698.55     40.17 o 
   2   6   1      807.02      826.68     26.35 o 
   3   6   1     4368.02     4582.27     41.35 o 
   4   6   1      293.99      315.24     21.95 o 
   5   6   1     1070.70      977.77     83.51 o 
   6   6   1      722.30      683.62     50.85 o 
   7   6   1      514.84      438.16     31.68 o 
   8   6   1      412.96      408.08     46.65 o 
  -6   7   1       59.61       54.42      9.85 o 
  -5   7   1      299.99      292.08     33.55 o 
  -4   7   1      386.64      410.31     23.89 o 
  -3   7   1     1344.40     1367.79     41.36 o 
  -2   7   1      514.53      588.32     30.21 o 
  -1   7   1      503.12      474.23     23.78 o 
   0   7   1     1115.02     1157.39     35.66 o 
   1   7   1       10.93       16.55      6.64 o 
   2   7   1     1640.64     1603.95     30.11 o 
   3   7   1        2.19        2.17      3.20 o 
   4   7   1      245.12      249.08     13.00 o 
   5   7   1     1165.06     1201.03     67.44 o 
   6   7   1      923.80     1005.18     28.11 o 
   7   7   1      200.07      178.62     25.49 o 
  -5   8   1       38.95       22.59      8.83 o 
  -4   8   1      536.32      540.76     62.10 o 
  -3   8   1      209.05      210.01     67.00 o 
  -2   8   1      232.31      222.84     17.30 o 
  -1   8   1       18.02       19.48      4.29 o 
   0   8   1     1329.92     1307.68     37.95 o 
   1   8   1       30.02       21.68      6.48 o 
   2   8   1      770.76      759.52     25.64 o 
   3   8   1        3.05        6.36      8.43 o 
   4   8   1      142.65      152.10     23.04 o 
   5   8   1      557.91      571.73     63.97 o 
   6   8   1      118.49      106.57     18.11 o 
   7   8   1       66.91       88.52     12.43 o 
  -4   9   1      577.44      570.45     67.25 o 
  -3   9   1     1242.53     1233.73     54.04 o 
  -2   9   1      318.77      308.26     30.90 o 
  -1   9   1     3483.52     3581.82     82.53 o 
   0   9   1      321.53      290.10     13.84 o 
   1   9   1     3179.31     3242.38     46.86 o 
   2   9   1       29.54       15.32      7.25 o 
   3   9   1     3210.71     3177.51     86.60 o 
   4   9   1        3.34        7.77      5.91 o 
   5   9   1     1773.02     1742.07     93.49 o 
   6   9   1       60.53       63.22     17.21 o 
  -3  10   1      186.92      211.03     37.83 o 
  -2  10   1      297.14      275.85     48.63 o 
  -1  10   1       99.89       98.68     12.58 o 
   0  10   1      519.10      531.80     35.06 o 
   1  10   1        0.47       -3.11      5.72 o 
   2  10   1     1920.29     1930.30     34.46 o 
   3  10   1        0.52       10.20      6.75 o 
   4  10   1     1171.16     1205.69     91.46 o 
   5  10   1       16.75       15.80      9.00 o 
  -2  11   1      574.96      580.00     42.37 o 
  -1  11   1       18.33       19.32      9.71 o 
   0  11   1      316.88      354.62     26.57 o 
   1  11   1       99.83      140.60     26.62 o 
   2  11   1      316.17      273.88     27.42 o 
   3  11   1      196.22      178.14     54.11 o 
   4  11   1      244.96      195.71     48.64 o 
   1  12   1      341.45      309.00     56.58 o 
   2  12   1       97.93       56.79     11.93 o 
  -3 -11   2      401.30      319.83     86.69 o 
  -1 -11   2      664.43      692.17     51.82 o 
   0 -11   2      102.34      106.39     13.44 o 
   1 -11   2      261.64      259.98     22.23 o 
  -4 -10   2      293.57      264.48     55.61 o 
  -3 -10   2       75.03      103.64     19.33 o 
  -2 -10   2      357.32      350.02     51.91 o 
  -1 -10   2       76.23       86.66     19.02 o 
   0 -10   2      449.03      479.84     30.30 o 
   1 -10   2        0.21        9.27      4.28 o 
   2 -10   2      692.26      724.39     32.88 o 
   3 -10   2        0.08       22.05      7.19 o 
  -5  -9   2      127.32      112.73     29.93 o 
  -4  -9   2      801.06      851.61     75.48 o 
  -3  -9   2      374.61      306.59     73.18 o 
  -2  -9   2      871.86      905.30     20.74 o 
  -1  -9   2      561.27      543.35     26.73 o 
   0  -9   2      412.09      423.40     17.77 o 
   1  -9   2      602.88      552.43     55.67 o 
   2  -9   2      204.59      211.74     17.44 o 
   3  -9   2      414.87      449.44     49.52 o 
   4  -9   2       10.34       10.60      6.25 o 
  -6  -8   2       57.59       49.17      8.49 o 
  -5  -8   2      517.02      613.55    115.78 o 
  -4  -8   2       64.52       60.03     20.13 o 
  -3  -8   2      619.74      565.95     39.81 o 
  -2  -8   2        0.57       10.74      5.14 o 
  -1  -8   2      735.38      812.50     33.04 o 
   0  -8   2      443.65      454.75     16.07 o 
   1  -8   2      812.05      825.47     21.74 o 
   2  -8   2      641.98      653.98     40.48 o 
   3  -8   2      446.97      485.76     25.29 o 
   4  -8   2      688.23      677.29     54.64 o 
   5  -8   2      153.76      151.65     29.53 o 
  -6  -7   2      427.41      428.65     26.29 o 
  -5  -7   2     1446.09     1377.53     38.89 o 
  -4  -7   2      376.92      384.56     21.23 o 
  -3  -7   2      761.79      710.01     36.99 o 
  -2  -7   2      874.50      935.65     19.77 o 
  -1  -7   2      609.33      631.50     42.06 o 
   0  -7   2     1049.07     1062.81     41.23 o 
   1  -7   2      245.61      235.81     11.49 o 
   2  -7   2      406.74      444.46     41.05 o 
   3  -7   2        5.08       -2.58      6.63 o 
   4  -7   2      594.30      597.67     21.71 o 
   5  -7   2        2.28       16.16      7.59 o 
   6  -7   2      293.08      294.31     18.87 o 
  -7  -6   2        5.83       16.36      5.40 o 
  -6  -6   2      772.25      723.87     44.84 o 
  -5  -6   2      101.60       98.34     18.54 o 
  -4  -6   2      286.73      336.07     46.52 o 
  -3  -6   2      537.44      583.93     25.42 o 
  -2  -6   2     1600.53     1657.85     35.22 o 
  -1  -6   2      488.44      505.55     14.35 o 
   0  -6   2      633.19      687.96     18.76 o 
   1  -6   2     2621.77     2813.46     43.63 o 
   2  -6   2       80.31       76.34      5.41 o 
   3  -6   2     3241.15     3511.17     51.96 o 
   4  -6   2       78.29       50.61      8.01 o 
   5  -6   2      892.60      932.22     27.14 o 
   6  -6   2       79.70       87.73     14.83 o 
  -7  -5   2      408.97      371.03     34.52 o 
  -6  -5   2      342.34      311.62     75.57 o 
  -5  -5   2      949.77      963.19     35.13 o 
  -4  -5   2       25.63       14.39      9.53 o 
  -3  -5   2     4326.21     4508.33     73.98 o 
  -2  -5   2      367.06      491.26     25.07 o 
  -1  -5   2     1187.77     1130.22     29.04 o 
   0  -5   2        1.13        3.89      7.46 o 
   1  -5   2     1479.40     1397.04     24.46 o 
   2  -5   2        7.76       10.13      2.90 o 
   3  -5   2      926.91      909.96     21.96 o 
   4  -5   2      581.42      569.45     21.36 o 
   5  -5   2      260.92      297.66     23.88 o 
   6  -5   2      325.01      344.91     19.39 o 
   7  -5   2       25.70       31.93     18.89 o 
  -7  -4   2      543.01      568.15     31.52 o 
  -6  -4   2      341.32      307.91     24.72 o 
  -5  -4   2     1114.75     1148.84    110.43 o 
  -4  -4   2     1247.51     1303.59     39.99 o 
  -3  -4   2     2183.42     2266.17     52.17 o 
  -1  -4   2     2625.64     3019.88     40.87 o 
   0  -4   2    16133.26    18748.00    343.75 o 
   1  -4   2     2389.30     2835.23     25.51 o 
   2  -4   2     6835.20     7686.01    134.36 o 
   3  -4   2      631.12      785.78     27.50 o 
   4  -4   2     3965.26     4344.03     83.60 o 
   5  -4   2       77.35       65.60     10.60 o 
   6  -4   2     1700.73     1664.36     82.05 o 
   7  -4   2       34.27       38.87      9.71 o 
  -7  -3   2        3.73      -10.51      8.74 o 
  -6  -3   2     2136.93     2190.78     91.63 o 
  -5  -3   2       86.23      106.55     14.39 o 
  -4  -3   2     2360.83     2409.88     49.52 o 
  -3  -3   2     2553.07     2581.50     58.00 o 
  -2  -3   2     5007.62     4924.20     67.36 o 
  -1  -3   2     4909.31     5379.07    136.74 o 
   0  -3   2    11239.82    12200.29    172.94 o 
   1  -3   2     8985.30     9934.68    103.71 o 
   2  -3   2     7862.01     8512.84     74.99 o 
   3  -3   2     2045.88     2069.41     36.90 o 
   4  -3   2      535.68      568.52     15.65 o 
   5  -3   2     1155.17     1244.58     28.03 o 
   6  -3   2       10.30       20.16      8.83 o 
   7  -3   2     1015.62     1014.08     42.18 o 
   8  -3   2        0.18       16.97      6.54 o 
  -8  -2   2      114.45      132.86     19.24 o 
  -7  -2   2      238.14      301.03     26.92 o 
  -6  -2   2      253.43      244.00     19.95 o 
  -5  -2   2      761.05      778.20     16.28 o 
  -4  -2   2      219.16      228.21      6.79 o 
  -3  -2   2     2222.22     2149.55     25.40 o 
  -2  -2   2      397.03      381.53     13.33 o 
  -1  -2   2     2370.66     2298.20     26.50 o 
   0  -2   2     3809.18     4340.86     65.24 o 
   1  -2   2    10894.24    11566.80    116.38 o 
   2  -2   2      362.82      367.13      9.73 o 
   3  -2   2     3289.07     3407.60     27.71 o 
   4  -2   2     1280.86     1324.88     23.61 o 
   5  -2   2     1248.81     1289.33     22.85 o 
   6  -2   2      115.45       99.29     10.10 o 
   7  -2   2      134.25      159.90     31.82 o 
   8  -2   2      244.16      263.25     25.51 o 
  -8  -1   2       88.47       82.36     17.30 o 
  -7  -1   2      131.48      163.14     20.66 o 
  -6  -1   2      855.61      818.24     34.60 o 
  -5  -1   2      653.36      638.85     14.57 o 
  -4  -1   2     1381.02     1420.76     23.14 o 
  -3  -1   2     1608.12     1472.50     29.02 o 
  -2  -1   2     1501.95     1324.47     21.30 o 
  -1  -1   2      144.84      128.31      3.30 o 
   0  -1   2      922.17      740.29      7.86 o 
   1  -1   2       77.22       90.01      2.79 o 
   2  -1   2     1119.59      905.57      8.39 o 
   3  -1   2      271.22      305.59      9.88 o 
   4  -1   2     3177.08     3077.99     47.77 o 
   5  -1   2       45.08       47.66      5.69 o 
   6  -1   2      102.80      104.82     10.16 o 
   7  -1   2      743.81      643.49     29.29 o 
   8  -1   2      110.76      113.07     13.85 o 
  -8   0   2        7.61       11.74     12.27 o 
  -7   0   2        0.12       17.57     11.12 o 
  -6   0   2      108.44      118.48      8.88 o 
  -5   0   2       81.39       97.06     22.69 o 
  -4   0   2      739.52      766.07     19.60 o 
  -3   0   2      144.87      141.89      6.91 o 
  -2   0   2     2796.25     2646.17     32.50 o 
  -1   0   2     1060.05     1064.96     18.19 o 
   0   0   2     1511.84     1501.29     15.48 o 
   1   0   2     5561.84     5413.31     34.80 o 
   2   0   2      128.87      109.53      5.38 o 
   3   0   2     4623.34     4684.64     69.20 o 
   4   0   2     1124.97     1140.07     21.36 o 
   5   0   2     1839.91     1897.06     27.42 o 
   6   0   2      186.99      174.21     13.33 o 
   7   0   2     1753.46     1824.69     52.42 o 
   8   0   2        0.01        6.13      5.48 o 
  -7   1   2      291.09      304.38     25.51 o 
  -6   1   2     1023.10     1003.08     33.75 o 
  -5   1   2      582.80      584.10     16.42 o 
  -4   1   2      148.30      183.83     14.96 o 
  -3   1   2     2422.92     2199.41     31.14 o 
  -2   1   2       33.89       48.92      4.96 o 
  -1   1   2     3152.16     3082.05     73.45 o 
   0   1   2      560.64      614.64      7.13 o 
   1   1   2     3078.72     2726.40     25.34 o 
   2   1   2     5093.68     5050.58     45.40 o 
   3   1   2     1436.68     1163.86     16.22 o 
   4   1   2     4826.64     5190.65     42.65 o 
   5   1   2      347.06      340.06     14.81 o 
   6   1   2     1180.44     1203.39     42.28 o 
   7   1   2      538.32      523.46     23.39 o 
   8   1   2      370.99      351.85     26.35 o 
  -7   2   2      714.52      730.68     26.00 o 
  -6   2   2       22.12       23.57      7.90 o 
  -5   2   2      413.44      398.62     16.29 o 
  -4   2   2      681.36      666.44     35.36 o 
  -3   2   2     1931.64     1855.99     32.67 o 
  -2   2   2     1732.84     1618.18     33.28 o 
  -1   2   2       70.52       52.40      6.68 o 
   0   2   2      128.33      106.67      6.05 o 
   1   2   2       63.86       65.57      5.68 o 
   2   2   2      858.98      764.67      9.83 o 
   3   2   2      356.67      345.22     11.83 o 
   4   2   2     2802.29     2784.03     34.92 o 
   5   2   2      342.53      343.66     29.07 o 
   6   2   2     1541.03     1649.84     35.70 o 
   7   2   2      139.56      141.80     14.84 o 
   8   2   2      328.09      317.07     24.07 o 
  -7   3   2       60.17       55.78     12.31 o 
  -6   3   2      172.09      174.03     16.64 o 
  -5   3   2       12.77       14.55      5.87 o 
  -4   3   2     1116.06     1083.82     25.51 o 
  -3   3   2      319.33      329.42     23.04 o 
  -2   3   2     1335.29     1233.26     28.13 o 
  -1   3   2     1888.35     1819.07     45.51 o 
   0   3   2     4858.97     4812.68     55.26 o 
   1   3   2     3987.64     3929.63     93.62 o 
   2   3   2      792.04      703.26     15.47 o 
   3   3   2      854.37      780.72     16.39 o 
   4   3   2      365.73      329.68     14.43 o 
   5   3   2      769.55      764.91     19.90 o 
   6   3   2       52.39       55.45      7.24 o 
   7   3   2      670.81      707.08     32.86 o 
   8   3   2       33.09       22.03      9.23 o 
  -7   4   2      180.94      186.60     14.24 o 
  -5   4   2      789.95      782.49     35.22 o 
  -4   4   2      317.60      284.06     21.45 o 
  -3   4   2      659.14      634.75     21.96 o 
  -2   4   2        1.40        1.28      5.26 o 
  -1   4   2     2952.39     2890.41     27.73 o 
   0   4   2      192.16      200.50     17.92 o 
   1   4   2     6958.87     6842.65     85.85 o 
   2   4   2      157.12      134.72      8.03 o 
   3   4   2     6397.92     6457.58     51.05 o 
   4   4   2       31.48       26.83      6.99 o 
   5   4   2     1641.98     1611.25     24.89 o 
   6   4   2       46.11       37.39      6.37 o 
   7   4   2     1075.17     1046.06     39.40 o 
   8   4   2       31.14       52.22     12.73 o 
  -6   5   2        8.28       14.34      7.09 o 
  -5   5   2      831.87      879.07     37.34 o 
  -4   5   2      417.85      397.07     21.38 o 
  -3   5   2     1954.43     1963.38     38.01 o 
  -2   5   2     2262.24     2205.85     34.15 o 
  -1   5   2     1591.19     1565.20     22.92 o 
   0   5   2     4836.85     4997.06     50.25 o 
   1   5   2     2889.18     3035.05     36.08 o 
   2   5   2     6159.90     6243.06     60.76 o 
   3   5   2      919.13     1003.64     19.92 o 
   4   5   2     5269.83     5443.27     48.45 o 
   5   5   2       21.79       22.15      4.14 o 
   6   5   2     2301.40     2420.06     45.56 o 
   7   5   2       86.90       48.09     18.63 o 
   8   5   2      540.12      561.75     44.42 o 
  -6   6   2      486.46      481.69     30.42 o 
  -5   6   2       12.42       20.81      8.51 o 
  -4   6   2     1157.13     1130.45     38.44 o 
  -3   6   2        5.20       15.39     14.92 o 
  -2   6   2     2747.92     2635.74     48.46 o 
  -1   6   2      395.60      345.19     12.25 o 
   0   6   2     4489.53     4596.45     92.78 o 
   1   6   2       28.60       18.21      5.52 o 
   2   6   2     1739.02     1627.73     29.26 o 
   3   6   2      873.70      828.61     25.64 o 
   4   6   2     2362.71     2342.81     29.59 o 
   5   6   2      949.47      928.83     24.11 o 
   6   6   2      203.48      236.74     19.96 o 
   7   6   2      638.74      684.67     78.21 o 
   8   6   2        1.68        5.65      6.28 o 
  -5   7   2      405.88      456.03     45.29 o 
  -4   7   2       41.33       22.95      9.93 o 
  -3   7   2     1289.88     1354.43     40.46 o 
  -2   7   2       89.44       98.11     14.57 o 
  -1   7   2     3813.49     3972.91     35.49 o 
   0   7   2       12.32       16.46      5.87 o 
   1   7   2     4521.68     4670.38    114.54 o 
   2   7   2      322.40      329.73     14.83 o 
   3   7   2     3058.26     3211.85     44.27 o 
   4   7   2       71.18       57.71     11.49 o 
   5   7   2      361.16      367.53     21.74 o 
   6   7   2      298.08      273.93     38.32 o 
   7   7   2      472.35      495.14     36.57 o 
  -5   8   2       45.10       40.17      9.78 o 
  -4   8   2      134.51      153.47     51.07 o 
  -3   8   2        1.17       22.95      9.78 o 
  -2   8   2      150.38      130.44     13.73 o 
  -1   8   2      111.28      112.39      9.09 o 
   0   8   2      479.41      470.76     13.90 o 
   1   8   2       16.76       35.94     10.64 o 
   2   8   2     2034.30     2117.92     48.37 o 
   3   8   2       30.46       29.17     10.81 o 
   4   8   2     1012.72     1038.40     24.38 o 
   5   8   2      483.38      462.67     46.06 o 
   6   8   2      642.78      662.05     50.01 o 
   7   8   2       12.59       22.57      6.36 o 
  -4   9   2      267.35      273.89     25.42 o 
  -3   9   2      141.60      109.22     13.99 o 
  -2   9   2      724.94      767.22     68.72 o 
  -1   9   2       13.07       14.80      3.52 o 
   0   9   2      255.69      262.15     12.95 o 
   1   9   2       21.75       41.78     16.20 o 
   2   9   2      325.56      301.82     17.54 o 
   3   9   2      267.34      244.33     14.56 o 
   4   9   2      531.31      557.10     20.13 o 
   5   9   2     1002.42     1008.22     40.43 o 
   6   9   2      139.78      168.76     22.07 o 
  -3  10   2      410.41      318.74     54.95 o 
  -2  10   2      278.07      258.35     20.71 o 
  -1  10   2      844.53      802.37     52.08 o 
   0  10   2        6.32        8.88      5.14 o 
   1  10   2     1089.00     1102.10     25.72 o 
   2  10   2      240.94      229.88     16.77 o 
   3  10   2      623.33      654.63     35.44 o 
   4  10   2      372.64      357.26     90.13 o 
   5  10   2      825.76      858.76     79.63 o 
   6  10   2      188.06      163.31     40.61 o 
  -2  11   2      205.24      192.88     21.54 o 
  -1  11   2      115.21      114.57     14.06 o 
   0  11   2      193.86      178.72     19.18 o 
   1  11   2      174.82      186.32     15.26 o 
   2  11   2      391.09      417.37     52.53 o 
   3  11   2        0.23        4.90      5.72 o 
   4  11   2      596.86      560.12     83.51 o 
   1  12   2       84.85       79.97      8.90 o 
   2  12   2      263.78      267.27     30.72 o 
  -2 -11   3      231.12      160.84     45.11 o 
   0 -11   3      182.21      161.71     22.82 o 
   1 -11   3      201.48      211.10     19.27 o 
  -3 -10   3      227.09      206.75     63.82 o 
  -2 -10   3       21.18        9.09      5.83 o 
  -1 -10   3      452.18      535.25     28.75 o 
   0 -10   3       71.48       61.76      9.33 o 
   1 -10   3      212.22      277.11     35.49 o 
   2 -10   3      134.39      131.69     23.44 o 
   3 -10   3      334.20      314.99     21.34 o 
  -5  -9   3      199.88      183.35     32.93 o 
  -4  -9   3      218.03      193.24     51.91 o 
  -3  -9   3      146.78      115.73     29.13 o 
  -2  -9   3      890.03      873.24     47.85 o 
  -1  -9   3      372.01      384.50     17.48 o 
   0  -9   3      738.49      782.54     21.28 o 
   1  -9   3        7.96       12.87      6.32 o 
   2  -9   3      663.54      697.37     22.73 o 
   3  -9   3        9.46        7.52      7.77 o 
   4  -9   3      421.31      403.47     45.67 o 
  -6  -8   3      552.12      493.36     73.21 o 
  -5  -8   3      106.80      100.24     17.26 o 
  -4  -8   3     1143.80     1223.08     48.82 o 
  -3  -8   3      474.70      472.28     27.72 o 
  -2  -8   3     2132.35     2070.53     34.05 o 
  -1  -8   3       84.95      108.52     15.78 o 
   0  -8   3     1098.91     1121.46     28.56 o 
   1  -8   3     1304.76     1327.30     24.58 o 
   2  -8   3     1069.80     1084.79     59.45 o 
   3  -8   3      617.87      642.97     25.25 o 
   4  -8   3       41.15       51.70     11.21 o 
   5  -8   3      115.60      154.84     22.95 o 
  -6  -7   3       42.79       39.12      7.59 o 
  -5  -7   3      975.20     1005.39     36.19 o 
  -4  -7   3      208.96      166.58     15.27 o 
  -2  -7   3        2.59       12.27      4.56 o 
  -1  -7   3     1378.23     1417.61     25.01 o 
   0  -7   3       84.03       76.50      8.76 o 
   1  -7   3     2183.44     2234.86     40.03 o 
   2  -7   3      157.12      174.76     13.23 o 
   3  -7   3      875.36      842.61     40.78 o 
   4  -7   3      432.83      389.65     36.81 o 
   5  -7   3      548.16      562.18     37.74 o 
   6  -7   3      224.46      222.05     28.60 o 
  -6  -6   3      279.73      323.98     24.81 o 
  -5  -6   3     1510.52     1515.02    128.44 o 
  -4  -6   3       18.73       10.59     11.39 o 
  -3  -6   3     1811.98     1929.92     63.21 o 
  -2  -6   3     1638.51     1737.92     37.25 o 
  -1  -6   3     3626.52     3952.97     74.59 o 
   0  -6   3     1832.48     1950.34     28.15 o 
   1  -6   3      912.44      982.99     17.75 o 
   2  -6   3       66.61       76.90     10.11 o 
   3  -6   3        3.38       17.55      6.49 o 
   4  -6   3      613.24      669.79     31.11 o 
   5  -6   3        1.98        9.42      7.34 o 
   6  -6   3      484.16      487.22     38.14 o 
  -7  -5   3       12.22       -1.41     10.42 o 
  -6  -5   3     1007.59     1006.63     83.42 o 
  -5  -5   3       67.18       75.04     14.57 o 
  -4  -5   3      544.47      492.85     22.16 o 
  -3  -5   3     1471.63     1366.00     40.87 o 
  -2  -5   3     1969.37     1942.19     36.28 o 
  -1  -5   3      258.86      260.59     14.21 o 
   0  -5   3     2404.60     2334.50     48.73 o 
   1  -5   3     1807.72     1927.82     33.03 o 
   2  -5   3     1045.85      971.56     12.57 o 
   3  -5   3     1288.16     1258.95     32.46 o 
   4  -5   3       10.60        9.27     14.70 o 
   5  -5   3      461.54      484.68     37.30 o 
   6  -5   3        4.31       10.05      8.17 o 
   7  -5   3      468.74      444.14     28.30 o 
  -7  -4   3      168.58      182.82     22.25 o 
  -6  -4   3      997.00      949.07     42.55 o 
  -5  -4   3      597.48      693.60     76.80 o 
  -4  -4   3     2008.95     2149.38     50.49 o 
  -3  -4   3     1338.24     1171.18     31.69 o 
  -2  -4   3      598.77      720.13     15.63 o 
  -1  -4   3      326.31      212.40      9.80 o 
   0  -4   3        4.27        6.27      4.68 o 
   1  -4   3     1988.99     1762.33     36.69 o 
   2  -4   3       66.28      122.58     17.57 o 
   3  -4   3     1533.38     1372.76     33.32 o 
   4  -4   3      482.24      477.32     16.62 o 
   5  -4   3      417.44      403.68     23.48 o 
   6  -4   3      337.10      368.71     18.43 o 
   7  -4   3       78.19       84.35     25.51 o 
  -7  -3   3      870.14      863.62     38.05 o 
  -6  -3   3      407.70      431.85     27.28 o 
  -5  -3   3     2232.28     2261.58     78.92 o 
  -4  -3   3      339.93      360.44     35.58 o 
  -3  -3   3     3747.28     3818.35     74.68 o 
  -2  -3   3     2300.22     2277.45     17.30 o 
  -1  -3   3     2089.82     2206.13     24.97 o 
   0  -3   3     7657.23     8678.28    126.85 o 
   1  -3   3      147.44      151.57      9.82 o 
   2  -3   3     6828.48     7146.25     64.95 o 
   3  -3   3      531.37      639.13     25.34 o 
   4  -3   3     4959.61     5199.70     59.13 o 
   5  -3   3       51.09       68.65     20.26 o 
   6  -3   3     1161.92     1194.28     48.30 o 
   7  -3   3      141.74      122.84     15.51 o 
   8  -3   3      370.67      324.16     27.52 o 
  -7  -2   3       30.15       73.36     17.48 o 
  -6  -2   3     1140.06     1112.82     54.73 o 
  -5  -2   3        9.12       69.21     18.01 o 
  -4  -2   3     1662.45     1670.15     21.06 o 
  -3  -2   3        5.94        7.98      1.71 o 
  -2  -2   3     2550.84     2349.86     38.84 o 
  -1  -2   3        6.71       14.14      5.78 o 
   0  -2   3      479.80      368.65     16.15 o 
   1  -2   3     4673.85     4775.90     80.42 o 
   2  -2   3        3.47       14.11      1.78 o 
   3  -2   3     3191.44     3123.00     25.30 o 
   4  -2   3      172.67      148.69      9.16 o 
   5  -2   3     1272.31     1291.38     21.77 o 
   6  -2   3      258.52      264.21     20.86 o 
   7  -2   3      838.13      864.04     33.33 o 
   8  -2   3        0.58        1.81     16.29 o 
  -7  -1   3       39.44       19.07      9.98 o 
  -6  -1   3       46.04       49.17     13.59 o 
  -5  -1   3      737.13      764.54     22.55 o 
  -4  -1   3      299.53      314.22     28.95 o 
  -3  -1   3     4224.14     4249.16     52.66 o 
  -2  -1   3      190.37      218.83      7.10 o 
  -1  -1   3     1835.32     1933.27     23.35 o 
   0  -1   3       42.82       75.09     10.77 o 
   1  -1   3     6611.96     6915.35     57.43 o 
   2  -1   3     1042.21     1126.93      9.21 o 
   3  -1   3     4149.53     4394.63     60.14 o 
   4  -1   3     1601.84     1675.46     23.04 o 
   5  -1   3      709.52      710.11     17.92 o 
   6  -1   3      103.31       97.87     10.57 o 
   7  -1   3      165.83      175.75     17.48 o 
   8  -1   3       70.17       77.14     12.58 o 
  -7   0   3      144.18      205.16     22.86 o 
  -6   0   3       12.15       35.31     14.48 o 
  -5   0   3      361.12      359.86     19.60 o 
  -4   0   3      565.24      602.94     16.16 o 
  -3   0   3     2387.11     2343.66     34.22 o 
  -2   0   3     2009.67     1863.22     31.99 o 
  -1   0   3      107.90      132.33      7.86 o 
   0   0   3     3956.63     3980.34     41.66 o 
   1   0   3      449.06      446.95      5.07 o 
   2   0   3      151.01      104.23      5.85 o 
   3   0   3      169.84      172.16      9.66 o 
   4   0   3     3138.57     3115.86     37.02 o 
   5   0   3      279.63      278.03     11.92 o 
   6   0   3     1880.08     2018.76     47.78 o 
   7   0   3      284.24      277.19     15.75 o 
   8   0   3      223.52      218.03     20.84 o 
  -7   1   3        8.14       12.98     11.21 o 
  -6   1   3      901.97      909.58     44.36 o 
  -5   1   3       28.27       11.80      7.11 o 
  -4   1   3     1427.86     1396.22     58.00 o 
  -3   1   3       55.12       44.79      5.78 o 
  -2   1   3     7213.01     7195.56     63.04 o 
  -1   1   3     4889.60     5044.36    135.68 o 
   0   1   3    40401.30    40147.41    933.89 o 
   1   1   3     1581.11     1507.31     16.54 o 
   2   1   3     3024.91     3113.98     30.59 o 
   3   1   3      740.62      643.91     10.19 o 
   4   1   3     1356.93     1371.41     22.04 o 
   5   1   3      336.69      356.47     12.26 o 
   6   1   3      323.33      331.91     14.51 o 
   7   1   3      624.07      641.67     28.18 o 
   8   1   3        1.12        5.95      4.55 o 
  -7   2   3      207.68      256.89     29.93 o 
  -6   2   3     1206.76     1216.02     45.02 o 
  -5   2   3      389.28      390.69     39.86 o 
  -4   2   3      114.55      111.42      9.80 o 
  -3   2   3     1846.60     1742.32     58.40 o 
  -1   2   3     1762.20     1594.76     24.11 o 
   0   2   3     4040.56     4095.26     52.21 o 
   1   2   3     2712.84     2441.44     31.61 o 
   2   2   3       19.38       16.72      3.24 o 
   3   2   3     6042.58     6053.04     47.30 o 
   4   2   3        0.48        3.48      5.80 o 
   5   2   3      351.86      315.10     24.83 o 
   6   2   3      187.30      195.97     13.57 o 
   7   2   3      326.98      339.10     24.84 o 
   8   2   3      206.29      200.66     33.68 o 
  -7   3   3      226.49      193.15     14.15 o 
  -6   3   3       19.32       24.54      7.14 o 
  -5   3   3      589.27      550.89     18.55 o 
  -4   3   3      350.80      334.46     14.71 o 
  -3   3   3     4682.10     4648.50     53.05 o 
  -2   3   3      609.81      530.96     29.79 o 
  -1   3   3     1444.95     1299.57     28.33 o 
   0   3   3     1683.24     1605.19     25.11 o 
   1   3   3     1158.94     1028.23     15.69 o 
   2   3   3     2682.80     2571.55     35.99 o 
   3   3   3     1456.76     1448.51     25.31 o 
   4   3   3     2271.88     2170.04     29.48 o 
   5   3   3       16.62       13.69      4.26 o 
   6   3   3     1354.14     1435.84     29.86 o 
   7   3   3       66.94       71.24      8.63 o 
   8   3   3      486.98      485.16     30.54 o 
  -7   4   3       32.94       29.73     20.79 o 
  -6   4   3      494.73      490.83     25.21 o 
  -5   4   3       24.70       18.91      8.25 o 
  -4   4   3      983.28      943.33     28.29 o 
  -3   4   3      619.23      623.72     18.23 o 
  -2   4   3      934.78      781.24     34.38 o 
  -1   4   3        4.21       10.37      5.79 o 
   0   4   3      834.84      655.38     17.57 o 
   1   4   3       15.04        5.97      4.49 o 
   2   4   3      110.10      235.37     13.15 o 
   3   4   3      523.21      475.58     12.52 o 
   4   4   3       13.52       10.25      4.70 o 
   5   4   3     1141.60     1130.20     20.85 o 
   6   4   3       12.81       10.65      4.22 o 
   7   4   3     1217.69     1228.42     32.53 o 
   8   4   3        3.35        7.99      3.73 o 
  -6   5   3      509.92      511.08     22.68 o 
  -5   5   3      422.53      412.88     42.33 o 
  -4   5   3      687.02      733.74     72.74 o 
  -3   5   3     1113.71     1061.13     25.66 o 
  -2   5   3     1391.99     1418.64     27.34 o 
  -1   5   3     2950.71     2684.47     35.76 o 
   0   5   3     2320.21     2508.16     32.93 o 
   1   5   3     5020.58     4847.58     51.06 o 
   2   5   3      339.46      438.15     22.33 o 
   3   5   3     2529.78     2394.19     32.39 o 
   4   5   3       89.53       86.83      6.97 o 
   5   5   3     1131.45     1073.36     19.04 o 
   6   5   3       91.88       83.69      7.25 o 
   7   5   3     1343.66     1296.94     62.06 o 
   8   5   3       63.89       76.96      9.70 o 
  -6   6   3        0.43       -6.42      6.15 o 
  -5   6   3      761.71      783.33     37.86 o 
  -4   6   3      133.25      153.53     15.14 o 
  -3   6   3     1149.67     1161.64     39.43 o 
  -2   6   3      562.77      529.56     21.56 o 
  -1   6   3      625.69      605.32     20.16 o 
   0   6   3     1590.25     1568.48     26.33 o 
   1   6   3     1750.14     1661.80     30.55 o 
   2   6   3     3979.59     3981.65     57.25 o 
   3   6   3      573.83      572.65     30.50 o 
   4   6   3     3838.90     3957.67     47.09 o 
   5   6   3       20.62       23.70      4.84 o 
   6   6   3     1389.37     1465.29    124.34 o 
   7   6   3       11.42       10.46      7.34 o 
   8   6   3      423.49      413.58     28.62 o 
  -5   7   3       65.39       47.25      9.78 o 
  -4   7   3      687.18      641.30     38.93 o 
  -3   7   3      108.71       89.82     13.64 o 
  -2   7   3     1252.12     1288.05     36.43 o 
  -1   7   3      272.90      257.67     11.75 o 
   0   7   3     1038.52      961.36     20.11 o 
   1   7   3      996.75     1021.43     59.10 o 
   2   7   3     1193.78     1149.57     28.83 o 
   3   7   3     1111.90     1184.98     39.50 o 
   4   7   3     2135.30     2187.85     53.65 o 
   5   7   3      858.48      914.09     30.80 o 
   6   7   3      449.32      448.00     64.33 o 
   7   7   3      590.39      635.60     32.73 o 
  -5   8   3      620.17      638.35     34.25 o 
  -4   8   3       59.75       55.41     11.52 o 
  -3   8   3      510.31      530.82     28.90 o 
  -2   8   3       50.92       56.66     13.24 o 
  -1   8   3     1526.96     1520.49     33.51 o 
   0   8   3       34.40       36.99     14.12 o 
   1   8   3     1506.47     1524.40     38.00 o 
   2   8   3      386.67      393.51     18.39 o 
   3   8   3      877.13      877.16     66.43 o 
   4   8   3      360.74      378.08     15.61 o 
   5   8   3      500.45      527.24     76.91 o 
   6   8   3      163.75      158.35     17.64 o 
   7   8   3      190.44      222.60     22.71 o 
  -4   9   3      149.66      159.45     17.39 o 
  -3   9   3       18.21       19.28     10.33 o 
  -2   9   3     1027.38     1132.22     98.78 o 
  -1   9   3      581.37      563.16     22.14 o 
   0   9   3      326.91      316.33     17.04 o 
   1   9   3      469.64      457.95     18.90 o 
   2   9   3     1230.84     1177.49     26.97 o 
   3   9   3      414.42      419.22     22.47 o 
   4   9   3     1364.64     1450.82     28.43 o 
   5   9   3      162.09      129.33     30.54 o 
   6   9   3      677.47      727.86     92.07 o 
  -3  10   3        9.62       17.54      8.33 o 
  -2  10   3     1163.73     1214.14     47.85 o 
  -1  10   3        0.26       10.24      5.03 o 
   0  10   3      764.97      788.95     26.92 o 
   1  10   3      207.08      201.16     12.88 o 
   2  10   3     1030.97      980.91     24.63 o 
   3  10   3      153.55      143.91     14.04 o 
   4  10   3      186.18      216.63     49.88 o 
   5  10   3      727.93      693.86     78.04 o 
   6  10   3       91.96       95.34     21.72 o 
  -2  11   3       46.47       31.56      9.80 o 
  -1  11   3      481.94      445.37     36.31 o 
   0  11   3       49.60       51.05      7.55 o 
   1  11   3      937.27      893.97     24.78 o 
   2  11   3      200.35      201.46     21.01 o 
   3  11   3      323.22      315.28     19.73 o 
   4  11   3        4.33       28.60     13.95 o 
   5  11   3      318.24      263.51     68.15 o 
   1  12   3      145.17      151.36     12.55 o 
   2  12   3      274.25      244.49     29.26 o 
  -3 -10   4        1.95       -6.36      9.71 o 
  -2 -10   4      273.88      256.18     68.50 o 
  -1 -10   4       18.13        4.86      9.71 o 
   0 -10   4      212.94      227.17     37.91 o 
   1 -10   4      126.71      162.62     33.81 o 
   2 -10   4       92.92       94.19     13.19 o 
   3 -10   4      213.49      207.95     18.59 o 
  -4  -9   4      204.33      147.33     27.54 o 
  -3  -9   4      783.35      728.91     63.91 o 
  -2  -9   4        1.54        3.09      7.77 o 
  -1  -9   4     1653.04     1640.39     75.39 o 
   0  -9   4        4.23        1.22      2.52 o 
   1  -9   4      948.13      999.74     33.46 o 
   2  -9   4        0.32        2.42      6.48 o 
   3  -9   4      923.12      872.42     30.82 o 
   4  -9   4      204.14      165.60     28.53 o 
  -5  -8   4      507.98      545.75     63.47 o 
  -3  -8   4      285.99      316.30     78.21 o 
  -2  -8   4      946.23      867.94     43.43 o 
  -1  -8   4      697.10      756.68     28.78 o 
   0  -8   4      991.70      993.75     19.74 o 
   1  -8   4      167.17      139.15     17.43 o 
   2  -8   4     1834.82     1829.16     55.39 o 
   3  -8   4      146.47      117.22     13.09 o 
   4  -8   4     1226.55     1255.62     52.34 o 
   5  -8   4       31.53       16.14      8.86 o 
  -6  -7   4      801.47      724.40     54.64 o 
  -5  -7   4        2.83        4.68      5.12 o 
  -4  -7   4     1292.60     1404.40     39.20 o 
  -2  -7   4     1825.85     1959.23     62.59 o 
  -1  -7   4        3.26        0.18      4.33 o 
   0  -7   4     1587.10     1697.31     45.34 o 
   1  -7   4      690.48      713.55     18.14 o 
   2  -7   4     2581.24     2691.00     63.31 o 
   3  -7   4      175.81      218.63     17.23 o 
   4  -7   4      118.51      128.57     24.67 o 
   5  -7   4      311.56      356.07     28.82 o 
   6  -7   4       15.85       21.42      7.72 o 
  -6  -6   4      291.58      253.36     50.41 o 
  -5  -6   4      229.91      222.55     18.10 o 
  -4  -6   4      591.34      591.19     32.40 o 
  -3  -6   4     1029.10     1118.56     69.47 o 
  -2  -6   4       13.50        5.83      6.71 o 
  -1  -6   4     2446.43     2555.98     45.37 o 
   0  -6   4      253.68      248.06     13.33 o 
   1  -6   4     3749.64     3889.37     55.46 o 
   2  -6   4       32.12       23.87      6.11 o 
   3  -6   4     1450.11     1528.51     44.23 o 
   4  -6   4      216.25      201.81     18.55 o 
   5  -6   4      974.89      998.04     43.21 o 
   6  -6   4      121.17      121.47     14.10 o 
  -6  -5   4      222.68      180.44     22.33 o 
  -5  -5   4      566.87      497.97     25.87 o 
  -4  -5   4      295.99      348.70     58.09 o 
  -3  -5   4      727.26      807.83     69.83 o 
  -2  -5   4     1499.01     1528.96     35.40 o 
  -1  -5   4      800.23      817.27     30.63 o 
   0  -5   4     3776.99     3971.78     58.97 o 
   1  -5   4      172.08      151.67     11.51 o 
   2  -5   4     3308.14     3528.88     55.35 o 
   3  -5   4      153.24      162.70     21.54 o 
   4  -5   4     1559.70     1612.58     42.82 o 
   5  -5   4       22.74       13.68     10.24 o 
   6  -5   4      256.73      280.10     22.70 o 
   7  -5   4       65.84       62.26     10.50 o 
  -7  -4   4        5.94       22.86     14.30 o 
  -6  -4   4      468.78      412.70     81.22 o 
  -5  -4   4      202.62      167.64     16.68 o 
  -4  -4   4     1466.71     1417.29     60.29 o 
  -3  -4   4      337.53      344.28     19.24 o 
  -2  -4   4     1338.51     1207.04     34.65 o 
  -1  -4   4      773.09      922.59     25.16 o 
   0  -4   4      970.39      921.79     26.13 o 
   1  -4   4     3418.82     3865.05     50.99 o 
   2  -4   4     1394.02     1371.81     27.77 o 
   3  -4   4     2097.84     2266.79     33.21 o 
   4  -4   4      676.57      660.50     19.26 o 
   5  -4   4     1138.39     1140.41     34.70 o 
   6  -4   4      194.23      210.95     16.86 o 
   7  -4   4      668.09      654.01     32.97 o 
  -7  -3   4       57.06       88.98     20.13 o 
  -6  -3   4      371.90      362.82     26.39 o 
  -5  -3   4      613.84      599.32     27.28 o 
  -4  -3   4      692.47      746.30     28.16 o 
  -3  -3   4     2470.05     2394.52     46.96 o 
  -2  -3   4      860.96      839.62     15.76 o 
  -1  -3   4     3193.08     3155.00     31.45 o 
   0  -3   4      362.47      356.46     15.71 o 
   1  -3   4     4168.61     4269.20     41.85 o 
   2  -3   4       64.08       70.09      9.75 o 
   3  -3   4     2782.12     2842.72     42.65 o 
   4  -3   4      982.56     1049.49     41.53 o 
   5  -3   4     1325.26     1311.37     99.89 o 
   6  -3   4      202.62      179.75     18.61 o 
   7  -3   4      349.88      351.88     33.32 o 
   8  -3   4      223.04      190.09     18.79 o 
  -7  -2   4      510.77      570.45     48.11 o 
  -6  -2   4       21.04        6.71     10.06 o 
  -5  -2   4      830.93      800.85     37.25 o 
  -4  -2   4      531.84      473.61     20.83 o 
  -3  -2   4     2321.55     2245.90     36.94 o 
  -2  -2   4     3249.14     3295.80     47.89 o 
  -1  -2   4     2291.13     2165.28     22.98 o 
   0  -2   4     2658.55     2770.85     52.88 o 
   1  -2   4      990.58      970.92     15.40 o 
   2  -2   4      878.63      839.01     19.99 o 
   3  -2   4       19.52       18.26      3.14 o 
   4  -2   4     4101.40     4123.65     52.35 o 
   5  -2   4       16.95       17.33      8.70 o 
   6  -2   4     1616.49     1642.42     34.25 o 
   7  -2   4       74.32       97.67     16.20 o 
   8  -2   4      401.02      445.71     65.41 o 
  -7  -1   4      174.48      137.98     20.13 o 
  -6  -1   4      432.58      447.04     30.37 o 
  -5  -1   4      138.14      126.24     16.77 o 
  -4  -1   4      157.83      142.76      8.15 o 
  -3  -1   4        6.47        7.54      3.33 o 
  -2  -1   4     2072.44     1873.17     63.91 o 
  -1  -1   4       40.10       31.26      3.34 o 
   0  -1   4     2344.04     2077.88     36.24 o 
   1  -1   4     1095.51     1045.37      7.71 o 
   2  -1   4       14.25       66.65      6.71 o 
   3  -1   4     2664.34     2743.32     27.53 o 
   4  -1   4      376.42      337.96      9.54 o 
   5  -1   4      744.30      716.69     16.80 o 
   6  -1   4       68.43       79.95     11.85 o 
   7  -1   4      915.73      950.94     33.83 o 
   8  -1   4      148.07      144.20     17.88 o 
  -7   0   4       87.53       78.74     16.15 o 
  -6   0   4      702.26      726.88     34.34 o 
  -5   0   4      320.32      322.21     11.82 o 
  -4   0   4      175.31      180.43     11.94 o 
  -3   0   4     2210.15     2303.96     34.55 o 
  -2   0   4      609.69      609.88     15.73 o 
  -1   0   4      357.37      327.44      8.18 o 
   0   0   4       37.54       56.15      2.96 o 
   1   0   4     6518.74     6442.73     58.74 o 
   2   0   4        1.34        7.61      4.80 o 
   3   0   4     5234.70     5348.67     40.94 o 
   4   0   4      225.33      230.90      9.41 o 
   5   0   4      843.05      840.20     25.12 o 
   6   0   4     1602.54     1658.90     33.25 o 
   7   0   4     1269.24     1304.59     41.29 o 
   8   0   4      352.56      379.29     28.20 o 
  -7   1   4      366.89      384.09     35.75 o 
  -6   1   4       27.23       21.17      5.21 o 
  -5   1   4     1135.42     1165.70     32.45 o 
  -4   1   4        3.13        8.06      5.08 o 
  -3   1   4     3051.39     3096.64     38.33 o 
  -2   1   4      107.43       85.24      6.30 o 
  -1   1   4       15.84        8.61      5.96 o 
   0   1   4    13275.62    13858.96    138.31 o 
   1   1   4     2688.73     2560.72     33.42 o 
   2   1   4     5325.75     5297.70     54.41 o 
   3   1   4      644.51      590.54     13.26 o 
   4   1   4     5169.65     5304.28     56.48 o 
   5   1   4      117.37      122.58     10.97 o 
   6   1   4     2386.15     2446.62     47.47 o 
   7   1   4       96.13       94.09     16.21 o 
   8   1   4      501.36      463.03     32.13 o 
  -7   2   4       86.80       72.92     16.24 o 
  -6   2   4     1147.10     1142.88     47.85 o 
  -5   2   4      223.37      203.52     11.24 o 
  -4   2   4     1625.17     1611.90     45.02 o 
  -3   2   4      267.50      245.70     10.98 o 
  -2   2   4     2920.45     2760.94     34.08 o 
  -1   2   4       29.69       19.01      4.89 o 
   0   2   4     7624.65     7646.81     82.10 o 
   1   2   4        4.14        7.53      4.89 o 
   2   2   4     1713.02     1508.08     19.06 o 
   3   2   4     3228.62     3480.68     53.06 o 
   4   2   4     4200.93     4204.59     48.11 o 
   5   2   4     1150.65     1139.34     22.11 o 
   6   2   4      704.79      697.31     19.53 o 
   7   2   4      485.43      471.93     19.08 o 
   8   2   4      129.52      117.90     12.17 o 
  -7   3   4        6.29       21.72     11.92 o 
  -6   3   4      408.44      394.27     21.10 o 
  -5   3   4      169.24      174.39     18.89 o 
  -4   3   4      471.84      470.37     15.96 o 
  -3   3   4     1603.76     1595.10     28.02 o 
  -2   3   4     1378.48     1424.36     29.40 o 
  -1   3   4     4244.79     4245.34     46.10 o 
   0   3   4     1170.07     1160.01     31.89 o 
   1   3   4     6055.36     5885.93     67.51 o 
   2   3   4      121.69      144.28      6.43 o 
   3   3   4     5970.17     6021.63     63.54 o 
   4   3   4      418.71      501.05     16.28 o 
   5   3   4     2107.84     2104.19     30.81 o 
   6   3   4       51.89       66.83     13.42 o 
   7   3   4      957.82      985.63     31.09 o 
   8   3   4      160.99      141.70     17.20 o 
  -6   4   4      100.86       91.66     22.38 o 
  -5   4   4      481.57      507.65     38.05 o 
  -4   4   4      572.61      585.47     25.72 o 
  -3   4   4      878.38      820.79     20.68 o 
  -2   4   4     1992.77     2040.81     37.58 o 
  -1   4   4      966.50      878.26     21.50 o 
   0   4   4     5621.17     5896.76     61.03 o 
   1   4   4     2266.73     2109.48     32.57 o 
   2   4   4     6871.68     7123.14     68.07 o 
   3   4   4      430.98      370.45     12.93 o 
   4   4   4     3529.38     3498.96     35.40 o 
   5   4   4        0.31        8.28      3.74 o 
   6   4   4     1391.49     1455.33     36.41 o 
   7   4   4       28.70       12.70      5.43 o 
   8   4   4      887.77      933.51     49.01 o 
  -6   5   4       61.77       85.55     23.61 o 
  -5   5   4       66.42       60.25      9.25 o 
  -4   5   4      247.79      245.32     18.94 o 
  -3   5   4        0.45        4.98      5.76 o 
  -2   5   4      730.66      629.20     20.29 o 
  -1   5   4      579.59      638.87     19.43 o 
   0   5   4     1126.11      954.83     18.92 o 
   1   5   4      890.27      911.39     42.28 o 
   2   5   4     1532.64     1281.56     38.58 o 
   3   5   4     1050.42     1023.59     19.91 o 
   4   5   4     1896.87     1759.23     25.09 o 
   5   5   4     1027.97      972.53     18.50 o 
   6   5   4      250.29      226.60     17.77 o 
   7   5   4      855.12      820.22     37.96 o 
   8   5   4       87.71       93.57     17.39 o 
  -5   6   4      259.19      251.34     15.68 o 
  -4   6   4      688.21      673.40     22.65 o 
  -3   6   4      683.70      700.47     32.45 o 
  -2   6   4     1496.14     1404.55     31.43 o 
  -1   6   4     1746.31     1784.18     42.97 o 
   0   6   4     1030.74     1050.24     21.16 o 
   1   6   4     2419.43     2447.46     35.67 o 
   2   6   4       21.21       26.08      7.39 o 
   3   6   4     3351.40     3330.00     61.09 o 
   4   6   4       29.24       19.70      5.92 o 
   5   6   4     2167.34     2119.91     40.67 o 
   6   6   4      211.68      184.53     12.48 o 
   7   6   4      905.46      892.59     32.55 o 
   8   6   4      194.65      195.67     24.13 o 
  -5   7   4      269.84      274.48     20.52 o 
  -4   7   4      116.29      111.83     12.77 o 
  -3   7   4      882.99      837.72     40.87 o 
  -2   7   4      247.97      245.61     18.22 o 
  -1   7   4     1231.32     1154.40     27.61 o 
   0   7   4      320.06      317.23     12.64 o 
   1   7   4      435.13      424.28     15.20 o 
   2   7   4     1986.40     2012.95     38.58 o 
   3   7   4      416.55      456.16     21.19 o 
   4   7   4     1558.89     1582.84     40.30 o 
   5   7   4       51.36       50.62     10.33 o 
   6   7   4     1640.70     1659.92     51.16 o 
   7   7   4       23.55       16.56      8.90 o 
   8   7   4      568.74      517.39     70.72 o 
  -4   8   4      452.84      422.96     51.11 o 
  -3   8   4       60.09       39.07     11.92 o 
  -2   8   4      580.35      602.31     35.19 o 
  -1   8   4       93.99       87.67      8.89 o 
   0   8   4     1270.06     1326.72     29.23 o 
   1   8   4      283.49      293.37     13.60 o 
   2   8   4     1069.08     1049.98     30.11 o 
   3   8   4      615.98      583.48     21.63 o 
   4   8   4       90.98      107.02     11.10 o 
   5   8   4     1864.92     1955.36     98.30 o 
   6   8   4      527.46      511.81     32.49 o 
   7   8   4      521.19      567.22     40.43 o 
  -4   9   4      200.36      197.75     42.24 o 
  -3   9   4        8.80       23.84      9.77 o 
  -2   9   4        1.05       10.62      4.66 o 
  -1   9   4      663.97      669.43     38.64 o 
   0   9   4      189.37      201.48     12.12 o 
   1   9   4      237.68      216.15     21.54 o 
   2   9   4       14.78       21.73      6.56 o 
   3   9   4      442.95      457.32     17.07 o 
   4   9   4      172.07      159.20     13.81 o 
   5   9   4     1037.70      993.21     95.78 o 
   6   9   4      232.14      195.98     41.58 o 
  -3  10   4      403.32      386.74     28.17 o 
  -2  10   4      116.08       97.91     14.33 o 
  -1  10   4     1347.99     1323.44     46.72 o 
   0  10   4      199.85      224.43     14.06 o 
   1  10   4      685.69      676.03     22.05 o 
   2  10   4      969.95     1004.12     26.77 o 
   3  10   4      985.23      930.98     27.15 o 
   4  10   4      284.85      301.86     18.34 o 
   5  10   4      370.94      350.37     84.66 o 
   6  10   4      370.46      332.89     82.36 o 
  -1  11   4        2.68        4.75      5.74 o 
   0  11   4      275.17      256.17     18.42 o 
   1  11   4      137.85      117.98     13.22 o 
   2  11   4     1260.66     1317.53     31.18 o 
   3  11   4       94.39       92.17     11.77 o 
   4  11   4      612.55      653.43     52.53 o 
   5  11   4       98.69       46.26     22.95 o 
   1  12   4      409.07      400.95     17.99 o 
   2  12   4       86.25       69.75      9.74 o 
  -2 -10   5      427.10      447.21     26.48 o 
  -1 -10   5      670.64      553.06     65.50 o 
   0 -10   5      428.96      410.78     30.07 o 
   1 -10   5      180.49      165.77     17.88 o 
   2 -10   5      391.57      362.93     20.84 o 
  -4  -9   5      512.08      442.98     42.73 o 
  -3  -9   5       31.44       15.45      7.50 o 
  -2  -9   5      627.20      679.12     44.23 o 
  -1  -9   5        1.09        5.03      7.59 o 
   0  -9   5      939.47      925.35     64.18 o 
   1  -9   5       38.04       59.05      9.65 o 
   2  -9   5      751.84      778.55     33.85 o 
   3  -9   5       14.69       11.08      7.72 o 
   4  -9   5       66.07       56.36     13.48 o 
  -1  -8   5     3455.07     3158.98     54.56 o 
   0  -8   5      663.75      641.16     22.75 o 
   1  -8   5     2496.88     2349.77    100.50 o 
   2  -8   5      172.78      144.00     15.58 o 
   3  -8   5     1208.95     1222.50     29.22 o 
   4  -8   5        5.04       16.00      7.58 o 
   5  -8   5      685.71      716.09     34.54 o 
  -5  -7   5      659.64      672.23     71.06 o 
  -4  -7   5      129.23      105.14     21.54 o 
  -1  -7   5      487.07      550.14     22.42 o 
   0  -7   5     1881.24     1879.37     65.68 o 
   1  -7   5      259.95      271.95     13.73 o 
   2  -7   5     3152.93     3402.39     68.94 o 
   3  -7   5      406.60      384.48     16.14 o 
   4  -7   5     1729.69     1796.92     35.08 o 
   5  -7   5       22.37       19.26      5.84 o 
  -6  -6   5      935.23      889.84     87.66 o 
  -5  -6   5      339.20      323.01     25.95 o 
  -4  -6   5     1424.25     1384.90     37.25 o 
  -2  -6   5     2001.27     2010.08     64.62 o 
  -1  -6   5       15.40       15.89      8.92 o 
   1  -6   5      319.37      297.45     13.65 o 
   2  -6   5     1049.83     1084.90     25.68 o 
   3  -6   5      246.12      215.91     16.10 o 
   4  -6   5      759.94      804.88     33.55 o 
   5  -6   5      602.97      634.26     26.17 o 
   6  -6   5      278.26      250.08     19.15 o 
  -6  -5   5      303.32      331.13     30.99 o 
  -5  -5   5      233.76      267.92     33.63 o 
  -4  -5   5       88.77       77.60     13.59 o 
  -3  -5   5     1431.58     1494.01     52.70 o 
  -2  -5   5      434.05      419.58     13.95 o 
  -1  -5   5     1513.89     1613.71     38.67 o 
   0  -5   5        2.99        6.09      5.65 o 
   1  -5   5     2997.88     3266.88     51.29 o 
   2  -5   5      709.30      721.21     19.86 o 
   3  -5   5     2375.72     2589.36     41.98 o 
   4  -5   5      367.72      351.65     55.22 o 
   5  -5   5      976.61      993.06     55.92 o 
   6  -5   5        7.51       31.98      8.47 o 
   7  -5   5      341.17      289.81     26.39 o 
  -6  -4   5       28.85       17.04     11.74 o 
  -5  -4   5      692.60      672.67     29.13 o 
  -4  -4   5      850.65      814.98     29.13 o 
  -3  -4   5     2417.85     2479.71     51.02 o 
  -2  -4   5      868.17      848.02     13.27 o 
  -1  -4   5     1193.60     1203.04     29.93 o 
   0  -4   5      718.57      745.41     24.89 o 
   1  -4   5     1290.18     1380.01     26.00 o 
   2  -4   5     1423.21     1485.68     33.05 o 
   3  -4   5      507.66      569.55     19.69 o 
   4  -4   5     2179.16     2224.85     50.68 o 
   5  -4   5       13.46       23.80      8.52 o 
   6  -4   5      722.99      737.03     27.98 o 
   7  -4   5        3.32       16.03      6.43 o 
  -6  -3   5      241.33      240.64     19.69 o 
  -5  -3   5       27.26       20.75      8.92 o 
  -4  -3   5      763.64      765.28     34.16 o 
  -3  -3   5        5.66        9.45      2.38 o 
  -2  -3   5     4189.75     4113.40    112.95 o 
  -1  -3   5      802.25      932.83     27.63 o 
   0  -3   5     6694.34     7183.92    124.38 o 
   1  -3   5     1192.34     1428.92     72.83 o 
   2  -3   5     3710.29     3956.98     53.66 o 
   3  -3   5      685.74      752.94     20.16 o 
   4  -3   5     2156.26     2159.90     46.65 o 
   5  -3   5     1082.95     1077.00     47.01 o 
   6  -3   5      816.98      754.95     33.98 o 
   7  -3   5      655.44      651.00     34.29 o 
   8  -3   5      193.07      186.92     20.38 o 
  -7  -2   5       64.19       37.34     10.51 o 
  -6  -2   5      966.25     1116.18     62.68 o 
  -5  -2   5      245.77      248.32     17.74 o 
  -4  -2   5      733.61      755.30     33.10 o 
  -3  -2   5     1316.59     1342.90     29.26 o 
  -2  -2   5     1515.28     1581.61     24.08 o 
  -1  -2   5     3172.42     3055.16     63.34 o 
   0  -2   5     2182.14     2374.90     57.65 o 
   2  -2   5     1682.24     1830.61     36.59 o 
   3  -2   5     1103.95      950.48     21.61 o 
   4  -2   5        8.01        5.07      5.45 o 
   5  -2   5     1074.42     1069.44     21.03 o 
   6  -2   5      160.59      160.46     16.19 o 
   7  -2   5      714.22      725.97     63.21 o 
   8  -2   5      215.87      192.42     20.23 o 
  -7  -1   5      263.50      295.64     26.75 o 
  -6  -1   5       11.61       13.68      8.92 o 
  -5  -1   5     1046.16     1053.68     36.64 o 
  -4  -1   5       10.56        7.93      7.86 o 
  -3  -1   5     1616.66     1612.55     22.59 o 
  -2  -1   5      864.27      873.84     17.72 o 
  -1  -1   5     1716.96     1710.79     39.64 o 
   1  -1   5     6112.57     5968.43     83.42 o 
   2  -1   5      922.99      946.69     24.32 o 
   3  -1   5      582.98      520.39     11.15 o 
   4  -1   5     1835.65     1824.78     21.28 o 
   5  -1   5      454.94      470.20     12.48 o 
   6  -1   5       35.89       31.94      6.51 o 
   7  -1   5        0.92        9.29      9.46 o 
   8  -1   5      236.79      248.66     23.78 o 
  -7   0   5       79.23       99.93     21.63 o 
  -6   0   5      609.76      613.35     41.49 o 
  -5   0   5      424.05      393.62     13.25 o 
  -4   0   5     1257.71     1181.48     40.12 o 
  -3   0   5      342.97      325.06     11.24 o 
  -2   0   5     4746.63     4606.94     58.57 o 
  -1   0   5      496.22      546.86     15.01 o 
   0   0   5     3866.35     3782.16     41.87 o 
   1   0   5      256.20      307.23     15.85 o 
   2   0   5     5340.36     5315.92     39.61 o 
   3   0   5      109.95       89.08     14.36 o 
   4   0   5     6941.78     7178.51     72.05 o 
   5   0   5       16.33       14.71      5.20 o 
   6   0   5      241.39      259.92     13.10 o 
   7   0   5      482.57      478.70     23.92 o 
   8   0   5      323.66      302.94     23.79 o 
  -7   1   5       94.43       68.24     19.95 o 
  -6   1   5      569.97      535.93     37.61 o 
  -5   1   5      379.78      325.66     33.63 o 
  -4   1   5     1249.21     1289.53     44.18 o 
  -3   1   5     1881.73     1912.21     28.62 o 
  -2   1   5     4688.24     4767.98     61.39 o 
  -1   1   5     4256.54     4386.65     43.24 o 
   0   1   5      538.62      457.44     15.98 o 
   1   1   5    10966.46    11522.93    173.73 o 
   2   1   5       29.22       26.01      3.48 o 
   3   1   5     5844.46     5978.50     46.05 o 
   4   1   5       30.89       22.88      9.71 o 
   5   1   5     4159.96     4320.98     54.25 o 
   6   1   5      349.27      364.94     15.99 o 
   7   1   5     3434.80     3666.38     72.48 o 
   8   1   5      193.89      185.73     16.46 o 
  -6   2   5        4.72       28.78     11.30 o 
  -5   2   5     1202.43     1222.72     40.59 o 
  -4   2   5      197.45      204.72     11.44 o 
  -3   2   5     2831.65     2922.63     88.90 o 
  -2   2   5      198.92      195.71     13.59 o 
  -1   2   5     5962.00     6254.23    165.21 o 
   0   2   5      639.61      594.85     15.76 o 
   1   2   5    12578.42    13237.99    138.25 o 
   2   2   5     2000.81     1788.45     29.37 o 
   3   2   5     1664.07     1580.47     30.16 o 
   4   2   5     2448.52     2470.01     32.43 o 
   5   2   5      379.16      390.12     15.56 o 
   6   2   5      907.27      895.58     29.30 o 
   7   2   5      308.46      304.92     30.90 o 
   8   2   5      698.93      676.02     31.23 o 
  -6   3   5       76.94       92.69     15.10 o 
  -5   3   5      351.34      349.92     15.59 o 
  -4   3   5     1162.55     1147.63     44.76 o 
  -3   3   5      371.04      334.13     13.56 o 
  -2   3   5     2475.15     2431.96     86.03 o 
  -1   3   5      117.18      100.05     13.55 o 
   0   3   5     2458.21     2307.73     29.94 o 
   1   3   5       76.25       92.25     13.99 o 
   2   3   5     5977.92     6037.06     91.94 o 
   3   3   5      593.78      610.95     14.29 o 
   4   3   5     6710.83     6995.17     46.39 o 
   5   3   5     1182.56     1169.28     21.82 o 
   6   3   5     1372.78     1397.11     36.02 o 
   7   3   5      623.72      659.24     23.53 o 
   8   3   5      451.76      436.10     19.80 o 
  -6   4   5      208.75      223.10     17.69 o 
  -5   4   5      438.58      375.70     17.13 o 
  -4   4   5     1191.87     1172.46     34.69 o 
  -3   4   5      457.82      466.37     17.00 o 
  -2   4   5     1829.99     1895.56     31.68 o 
  -1   4   5     3545.51     3704.81     53.98 o 
   0   4   5      714.26      730.28     15.73 o 
   1   4   5     5668.11     5843.22     60.28 o 
   2   4   5       13.72        7.34      7.55 o 
   3   4   5     3395.72     3374.34     41.91 o 
   4   4   5       99.72      110.71     11.47 o 
   5   4   5     2216.85     2148.73     29.90 o 
   6   4   5       41.22       31.38      6.23 o 
   7   4   5      820.86      795.78     21.81 o 
   8   4   5      209.45      197.47     20.23 o 
  -6   5   5       31.88       15.00     11.03 o 
  -5   5   5      533.49      545.64     34.69 o 
  -4   5   5      294.53      274.13     26.92 o 
  -3   5   5      552.30      528.13     21.96 o 
  -2   5   5      810.28      837.61     25.36 o 
  -1   5   5     1427.67     1358.44     26.84 o 
   0   5   5     1599.59     1634.30     35.07 o 
   1   5   5     1711.59     1623.43     31.79 o 
   2   5   5     4407.37     4433.81     62.42 o 
   3   5   5      814.91      827.80     22.72 o 
   4   5   5     3257.11     3333.80     43.29 o 
   5   5   5      561.42      507.38     23.60 o 
   6   5   5     1570.92     1504.89     46.45 o 
   7   5   5      326.07      308.68     14.01 o 
   8   5   5      584.35      587.14     66.34 o 
  -5   6   5       75.34       50.53     17.21 o 
  -4   6   5      520.19      488.35     49.92 o 
  -3   6   5       54.09       27.88      7.28 o 
  -2   6   5     1897.69     1768.78     61.09 o 
  -1   6   5       28.95       42.78     12.45 o 
   0   6   5     3524.12     3619.61     46.87 o 
   1   6   5      304.45      302.57     14.30 o 
   2   6   5     2845.19     2817.89     40.17 o 
   3   6   5      237.75      226.76     12.45 o 
   4   6   5     2197.32     2352.65     33.63 o 
   5   6   5      586.53      553.03     29.95 o 
   6   6   5      969.91      959.38     31.54 o 
   7   6   5      115.91      122.68     17.98 o 
   8   6   5      259.57      236.25     20.98 o 
  -5   7   5        4.93       29.31     13.90 o 
  -4   7   5      339.21      349.74     29.69 o 
  -3   7   5      232.69      197.90     17.03 o 
  -2   7   5      548.44      502.94     35.75 o 
  -1   7   5     1641.81     1667.06     43.35 o 
   0   7   5      983.37     1029.22     22.98 o 
   1   7   5      798.03      740.04     27.81 o 
   2   7   5      230.36      201.73     13.15 o 
   3   7   5     2319.67     2298.94     39.06 o 
   4   7   5      280.03      259.89     16.64 o 
   5   7   5     1523.57     1524.55     40.52 o 
   6   7   5      148.86      135.85      9.46 o 
   7   7   5      769.66      796.46     33.78 o 
   8   7   5      126.69      107.35     18.22 o 
  -4   8   5        0.39        6.73      7.74 o 
  -3   8   5      688.27      739.09     80.60 o 
  -2   8   5        0.06        7.18     12.80 o 
  -1   8   5     1460.75     1434.29     32.35 o 
   0   8   5      229.08      225.23     21.40 o 
   1   8   5     1428.73     1433.99     45.68 o 
   2   8   5      533.09      509.41     18.91 o 
   3   8   5     1252.19     1271.62     37.14 o 
   4   8   5       69.65       71.25      9.40 o 
   5   8   5       15.17        6.47      6.39 o 
   6   8   5      421.28      435.50     31.03 o 
   7   8   5       36.76       33.07     12.62 o 
  -3   9   5       45.02       18.74     12.09 o 
  -2   9   5      126.91      127.53     15.89 o 
  -1   9   5       22.05       18.93      5.66 o 
   0   9   5     1087.28     1164.45     37.27 o 
   1   9   5        0.13       10.56      6.40 o 
   2   9   5     2432.60     2556.45     73.35 o 
   3   9   5       22.25       22.77      6.95 o 
   4   9   5      971.66      945.07     25.20 o 
   5   9   5      258.30      292.10     32.71 o 
   6   9   5      772.64      724.67     78.83 o 
   7   9   5        7.93        1.79      8.25 o 
  -2  10   5      368.88      317.75     30.32 o 
  -1  10   5      280.19      247.61     20.75 o 
   0  10   5      271.61      301.28     30.55 o 
   1  10   5      256.50      297.52     24.98 o 
   2  10   5      111.52      111.51     12.31 o 
   3  10   5     1150.38     1108.94     27.81 o 
   4  10   5      156.49      159.32     13.12 o 
   5  10   5     1349.80     1345.08     49.88 o 
   6  10   5        6.84      -12.98     11.39 o 
  -1  11   5      663.99      675.63     30.74 o 
   0  11   5        8.29        7.87      5.66 o 
   1  11   5      416.24      426.97     20.51 o 
   2  11   5      267.08      220.51     15.50 o 
   3  11   5      394.12      360.64     23.16 o 
   4  11   5      263.23      242.15     43.52 o 
   5  11   5      434.36      409.96     31.34 o 
   1 -10   6      515.32      469.11     42.64 o 
  -2  -9   6      195.62      168.34     53.41 o 
  -1  -9   6      386.11      310.74     82.27 o 
   0  -9   6      258.06      198.69     44.29 o 
   1  -9   6      208.18      153.70     29.93 o 
   2  -9   6      445.61      482.88     32.90 o 
   3  -9   6      435.54      432.95     28.03 o 
   0  -8   6      934.78     1015.69     30.85 o 
   1  -8   6      126.39      126.11     19.43 o 
   2  -8   6      946.78      992.63     65.77 o 
   3  -8   6       10.86       29.65      7.57 o 
   4  -8   6      604.34      593.01     37.92 o 
  -5  -7   6      803.83      791.23     33.28 o 
  -1  -7   6      701.60      716.64     37.78 o 
   0  -7   6      675.83      620.57     17.50 o 
   1  -7   6     2209.28     2204.99     59.72 o 
   2  -7   6      111.81      105.90     17.54 o 
   3  -7   6     1233.00     1160.32     37.52 o 
   4  -7   6        7.67       10.94      7.14 o 
   5  -7   6      376.81      340.01     29.91 o 
  -5  -6   6      888.10      815.86     84.83 o 
  -4  -6   6       50.11       34.08      8.56 o 
  -1  -6   6     1306.36     1302.97     46.08 o 
   0  -6   6      418.32      418.05     17.04 o 
   1  -6   6     2002.96     1954.40     51.59 o 
   2  -6   6      203.30      246.74     17.13 o 
   3  -6   6      882.53      872.40     47.80 o 
   4  -6   6     1386.55     1343.76     36.14 o 
   5  -6   6      182.43      177.61     23.75 o 
   6  -6   6      541.69      510.42     44.32 o 
  -6  -5   6      324.79      336.78     23.31 o 
  -5  -5   6      436.60      396.10     23.39 o 
  -4  -5   6      151.69      120.23     12.36 o 
  -3  -5   6      116.56      131.71     33.81 o 
  -2  -5   6     2705.78     2710.91     74.59 o 
  -1  -5   6      105.54      127.74     24.81 o 
   0  -5   6     2072.66     2154.85     53.85 o 
   1  -5   6       71.27       74.46     18.71 o 
   2  -5   6      166.95      172.52     30.61 o 
   3  -5   6      498.26      461.15     35.53 o 
   4  -5   6      656.13      727.32     29.84 o 
   5  -5   6      461.03      496.26     25.52 o 
   6  -5   6      478.33      434.09     32.01 o 
   7  -5   6      368.90      374.08     49.74 o 
  -6  -4   6      493.75      490.38     28.60 o 
  -5  -4   6       62.68       51.02      9.09 o 
  -4  -4   6       42.04       41.40      9.09 o 
  -3  -4   6      699.19      717.52     46.79 o 
  -2  -4   6      640.53      621.51     40.34 o 
  -1  -4   6      330.29      300.23     31.43 o 
   0  -4   6      576.73      604.35     23.04 o 
   1  -4   6     2123.07     2142.67     28.32 o 
   2  -4   6       46.18       50.87      7.89 o 
   3  -4   6     1171.46     1217.04     50.89 o 
   4  -4   6       82.34      116.16     12.27 o 
   5  -4   6      810.90      917.52     61.13 o 
   6  -4   6       67.18       38.22     13.15 o 
   7  -4   6      808.19      798.35     47.76 o 
  -6  -3   6      180.75      168.43     22.86 o 
  -5  -3   6     1359.23     1419.50     41.14 o 
  -4  -3   6      211.80      199.15     15.80 o 
  -3  -3   6     2071.13     2169.68     65.94 o 
  -2  -3   6        6.38        6.12      2.34 o 
  -1  -3   6     1128.21     1138.95     27.28 o 
   0  -3   6      469.22      445.71     19.24 o 
   1  -3   6     2917.02     3099.15     54.20 o 
   2  -3   6      836.77      779.12     18.56 o 
   3  -3   6     1201.82     1195.35     25.15 o 
   4  -3   6     1882.66     1936.50     34.06 o 
   5  -3   6      150.16      147.58     13.51 o 
   6  -3   6      977.60     1025.67     33.39 o 
   7  -3   6        3.16        6.28      7.01 o 
  -6  -2   6      393.60      371.29     24.54 o 
  -5  -2   6      656.65      654.31     28.07 o 
  -4  -2   6      569.92      563.65     27.90 o 
  -3  -2   6      643.29      626.30     12.87 o 
  -2  -2   6     2982.02     3113.91     33.46 o 
  -1  -2   6      121.26      109.28      9.45 o 
   0  -2   6     4483.14     4766.12     56.62 o 
   1  -2   6      147.87      174.22      7.61 o 
   2  -2   6     6817.24     7230.22     86.77 o 
   3  -2   6        7.60       13.37      5.26 o 
   4  -2   6     4797.39     5084.00    114.14 o 
   5  -2   6      148.91      154.79     17.39 o 
   6  -2   6      924.87      955.01     43.74 o 
   7  -2   6      327.42      352.12     57.25 o 
   8  -2   6      346.05      348.01     35.05 o 
  -6  -1   6      737.93      767.48     34.69 o 
  -5  -1   6       27.60       32.40     12.27 o 
  -4  -1   6     1137.80     1151.86     46.17 o 
  -3  -1   6      114.90      120.90      6.95 o 
  -2  -1   6     2616.64     2600.23     30.45 o 
  -1  -1   6      382.47      365.07     29.13 o 
   0  -1   6      417.80      355.14     24.10 o 
   1  -1   6     4825.80     4885.01     72.65 o 
   2  -1   6       50.78       37.14      4.00 o 
   3  -1   6     2074.81     2007.26     32.37 o 
   4  -1   6        0.17        1.57      3.24 o 
   5  -1   6     2905.99     2943.54     41.89 o 
   6  -1   6       30.96       26.76      4.68 o 
   7  -1   6     1259.74     1221.77     37.80 o 
   8  -1   6       65.96       74.51     11.73 o 
  -6   0   6       64.74       87.04     17.39 o 
  -5   0   6      687.90      726.35     32.84 o 
  -4   0   6        0.06        7.38      3.96 o 
  -3   0   6     1463.95     1451.89     24.86 o 
  -2   0   6       81.22       92.93      6.59 o 
  -1   0   6     1777.72     1770.31     26.74 o 
   0   0   6      231.36      271.10     15.63 o 
   1   0   6     5144.57     4974.96     73.18 o 
   2   0   6       12.66        6.07      3.03 o 
   3   0   6      790.24      730.59     14.12 o 
   4   0   6      666.37      567.67     13.11 o 
   5   0   6      355.19      317.74     12.85 o 
   6   0   6        2.22        9.16      4.87 o 
   7   0   6       11.26       21.25      6.36 o 
   8   0   6      192.66      206.72     25.60 o 
  -6   1   6      208.42      180.70     23.48 o 
  -5   1   6      835.26      836.47     25.73 o 
  -4   1   6     1356.50     1328.23     38.88 o 
  -3   1   6     1475.98     1512.80     26.94 o 
  -2   1   6     4361.05     4461.25     47.97 o 
  -1   1   6      323.89      418.29     12.36 o 
   0   1   6     6401.01     6567.18     59.14 o 
   1   1   6     1964.92     2268.91     43.87 o 
   2   1   6     6103.07     6461.65     48.41 o 
   3   1   6      748.13      930.78     21.07 o 
   4   1   6     5938.06     6115.26     50.05 o 
   5   1   6       27.12       24.09      4.57 o 
   6   1   6     1099.29     1077.97     30.48 o 
   7   1   6      353.82      362.94     16.11 o 
   8   1   6      282.35      288.16     21.67 o 
  -6   2   6      515.44      495.59     42.73 o 
  -5   2   6      113.39      125.96     17.70 o 
  -4   2   6      672.81      646.21     23.33 o 
  -3   2   6      370.66      379.40     34.12 o 
  -2   2   6     1945.46     1875.61     28.99 o 
  -1   2   6     4457.78     4646.48     87.92 o 
   0   2   6     3344.46     3291.41     36.54 o 
   1   2   6     5857.43     6171.91     87.31 o 
   2   2   6      208.18      217.18     11.59 o 
   3   2   6     3539.76     3595.94     52.36 o 
   4   2   6      525.05      470.97     12.52 o 
   5   2   6     2151.87     2163.26     33.66 o 
   6   2   6       44.03       37.27      6.52 o 
   7   2   6     1269.20     1265.65     29.67 o 
   8   2   6       51.11       28.97      8.74 o 
  -6   3   6      254.00      230.37     38.80 o 
  -5   3   6      565.71      554.22     34.65 o 
  -4   3   6        3.87        7.55      9.62 o 
  -3   3   6     1849.83     1723.24     41.20 o 
  -2   3   6       99.08      110.87     11.02 o 
  -1   3   6     2478.47     2501.57     40.50 o 
   0   3   6      484.47      492.23     16.69 o 
   1   3   6     2660.38     2483.87     35.04 o 
   2   3   6     1174.51     1086.82     51.77 o 
   3   3   6     2280.81     2267.62     30.74 o 
   4   3   6     1219.87     1116.50     18.80 o 
   5   3   6      544.37      542.78     14.05 o 
   6   3   6      875.18      848.76     27.12 o 
   7   3   6      169.10      161.01     12.37 o 
   8   3   6      621.04      674.28     21.65 o 
  -6   4   6        0.31        7.09      5.76 o 
  -5   4   6       98.34      102.56     13.42 o 
  -4   4   6      785.93      743.69     28.48 o 
  -3   4   6      624.25      583.26     25.29 o 
  -2   4   6     1379.39     1318.73     35.34 o 
  -1   4   6       16.19       11.33      6.01 o 
   0   4   6     1965.51     1991.11     35.77 o 
   1   4   6        5.46        5.47      7.08 o 
   2   4   6     2545.40     2501.13     55.17 o 
   3   4   6      378.79      353.27     11.01 o 
   4   4   6     2289.17     2207.95     27.62 o 
   5   4   6     1019.08     1031.74     22.84 o 
   6   4   6     1281.46     1246.30     29.72 o 
   7   4   6      467.21      470.41     27.74 o 
   8   4   6      572.03      544.56     30.31 o 
  -5   5   6       28.86       26.53      8.08 o 
  -4   5   6      591.03      618.01     37.12 o 
  -3   5   6       22.12       29.91      8.52 o 
  -2   5   6      632.60      645.77     41.09 o 
  -1   5   6      787.69      743.14     24.01 o 
   0   5   6      739.81      710.43     25.23 o 
   1   5   6      441.88      421.41     16.57 o 
   2   5   6       14.70       17.27      6.56 o 
   3   5   6      994.83      898.63     22.40 o 
   4   5   6       52.54       71.27      9.20 o 
   5   5   6     1713.14     1737.19     35.48 o 
   6   5   6      392.00      369.12     15.79 o 
   7   5   6     1687.12     1683.18     31.76 o 
   8   5   6       56.66       50.50     10.69 o 
  -5   6   6      199.95      209.44     15.70 o 
  -4   6   6       14.61       12.27      6.97 o 
  -3   6   6      451.77      489.87     25.85 o 
  -2   6   6        0.08        5.90      5.56 o 
  -1   6   6     1437.13     1497.50     37.19 o 
   0   6   6      228.76      217.94     12.36 o 
   1   6   6     2797.47     2895.91     73.49 o 
   2   6   6      408.01      363.14     20.97 o 
   3   6   6     1257.95     1217.67     44.05 o 
   4   6   6      345.28      317.13     15.44 o 
   5   6   6      509.79      515.91     19.93 o 
   6   6   6     1204.61     1156.43     35.62 o 
   7   6   6      650.72      610.59     28.48 o 
   8   6   6      498.06      469.86     28.43 o 
  -4   7   6      181.52      179.97     16.38 o 
  -3   7   6      498.66      472.29     44.40 o 
  -2   7   6      235.53      213.89     18.25 o 
  -1   7   6      197.56      172.68     16.63 o 
   0   7   6     1327.84     1261.45     28.68 o 
   1   7   6      609.15      586.37     21.58 o 
   2   7   6     2124.57     2033.52     37.03 o 
   3   7   6        0.49       22.12      8.59 o 
   4   7   6     1970.07     1949.17     67.89 o 
   5   7   6       21.31       31.56      7.37 o 
   6   7   6      594.48      607.97     23.60 o 
   7   7   6       91.42      105.95     15.82 o 
  -4   8   6      314.59      265.30     23.41 o 
  -3   8   6        5.29       21.99      7.42 o 
  -2   8   6      411.78      412.04     27.03 o 
  -1   8   6      295.06      291.03     20.84 o 
   0   8   6      231.71      249.38     13.36 o 
   1   8   6      569.67      597.10     43.39 o 
   2   8   6      225.31      198.97     13.67 o 
   3   8   6     1638.26     1610.50     33.91 o 
   4   8   6     1097.84     1090.93     38.44 o 
   5   8   6      459.47      431.19     18.78 o 
   6   8   6       44.26       33.29      7.55 o 
   7   8   6      234.29      243.22     47.72 o 
  -3   9   6      271.26      261.87     34.78 o 
  -2   9   6      256.21      268.22     22.87 o 
  -1   9   6      496.88      518.99     35.49 o 
   0   9   6      114.37       83.92      8.61 o 
   1   9   6      381.33      370.40     19.74 o 
   2   9   6       25.38       50.21      9.40 o 
   3   9   6      388.40      353.19     29.09 o 
   4   9   6       17.98       31.02     12.23 o 
   5   9   6      210.78      233.64     16.72 o 
   6   9   6      109.08       94.28     23.57 o 
  -2  10   6      582.91      602.18     63.96 o 
  -1  10   6      357.00      324.05     50.07 o 
   0  10   6      607.61      560.95     31.92 o 
   1  10   6      335.98      316.00     17.00 o 
   2  10   6      992.08     1062.94     27.77 o 
   3  10   6       74.09       71.26     23.00 o 
   4  10   6     1110.98     1102.20     44.62 o 
   5  10   6        1.10        1.75      5.42 o 
   6  10   6      803.12      828.57     41.31 o 
   0  11   6      301.00      277.10     18.23 o 
   1  11   6      186.67      195.56     15.08 o 
   2  11   6      297.38      256.16     40.25 o 
   3  11   6      208.19      228.11     18.32 o 
   4  11   6       32.97       42.19      9.36 o 
  -1  -9   7      171.55      173.20     45.37 o 
   1  -9   7      351.51      731.20     57.56 o 
   2  -9   7       18.01       -3.53     10.59 o 
   0  -8   7       15.31       22.42      8.47 o 
   1  -8   7      192.35      187.06     53.58 o 
   2  -8   7      202.05      183.44     48.29 o 
   3  -8   7      293.64      255.47     61.71 o 
   4  -8   7      538.01      520.11     26.99 o 
   0  -7   7      734.48      756.36     28.34 o 
   1  -7   7      381.48      309.15     15.72 o 
   2  -7   7     1108.67     1197.75     33.46 o 
   3  -7   7      215.38      202.04     23.83 o 
   4  -7   7      792.57      758.39     29.05 o 
   5  -7   7      131.66      108.96     13.71 o 
  -1  -6   7      260.91      248.24     39.55 o 
   0  -6   7      636.71      633.07     28.91 o 
   1  -6   7     1783.19     1661.89     29.69 o 
   2  -6   7     1251.20     1227.14     34.25 o 
   3  -6   7      644.58      633.19     29.94 o 
   4  -6   7       18.93       30.01     14.12 o 
   5  -6   7      830.72      839.22     32.88 o 
   6  -6   7        2.73        6.75      7.63 o 
  -5  -5   7      575.65      555.35     59.76 o 
  -4  -5   7      247.84      180.00     34.43 o 
  -3  -5   7      757.23      851.35     25.34 o 
  -1  -5   7     1629.40     1678.06     56.94 o 
   0  -5   7      363.39      355.18     16.52 o 
   1  -5   7     2347.65     2410.99     68.81 o 
   2  -5   7       25.09       17.62      6.75 o 
   3  -5   7      432.31      454.39     17.29 o 
   4  -5   7      464.92      470.55     21.99 o 
   5  -5   7      174.16      142.12     14.97 o 
   6  -5   7      270.07      282.75     19.98 o 
  -5  -4   7      233.52      256.09     19.95 o 
  -4  -4   7      150.10      126.50     26.66 o 
  -3  -4   7      154.44      155.81     11.92 o 
  -2  -4   7     1340.65     1329.11     47.10 o 
  -1  -4   7      469.69      481.64     19.42 o 
   0  -4   7     1797.86     1897.90     62.01 o 
   1  -4   7      208.14      219.71     13.03 o 
   2  -4   7     2216.64     2264.99     70.22 o 
   3  -4   7      424.74      421.48     15.98 o 
   4  -4   7      962.76      963.93     35.93 o 
   5  -4   7      222.88      241.92     18.77 o 
   6  -4   7       66.03      108.40     16.24 o 
   7  -4   7       27.94       15.60      6.96 o 
  -6  -3   7      431.20      489.14     27.90 o 
  -5  -3   7       67.21       52.35     11.30 o 
  -4  -3   7     1294.74     1433.27     36.55 o 
  -3  -3   7      150.63      143.63     13.24 o 
  -2  -3   7     2071.95     1984.31     41.04 o 
  -1  -3   7      422.60      448.10     19.16 o 
   0  -3   7     1432.61     1403.71     23.28 o 
   1  -3   7     2548.99     2809.52     40.21 o 
   2  -3   7     2020.92     2029.61     35.88 o 
   3  -3   7     1866.69     1993.39     63.65 o 
   4  -3   7      892.37      847.41     25.63 o 
   5  -3   7     2039.01     2086.90     92.34 o 
   6  -3   7      233.59      243.07     36.55 o 
   7  -3   7      906.74      893.86     34.51 o 
  -6  -2   7      105.09       62.94     13.77 o 
  -5  -2   7     1057.68     1074.07     58.79 o 
  -4  -2   7      223.48      194.12     14.48 o 
  -3  -2   7     1951.84     2027.53     73.76 o 
  -2  -2   7      130.11      122.60      6.71 o 
  -1  -2   7     3650.99     3635.66     36.95 o 
   0  -2   7       36.25       57.38     11.39 o 
   1  -2   7     3746.26     3567.47     66.21 o 
   2  -2   7      259.55      232.86      8.44 o 
   3  -2   7     1524.83     1584.19     34.91 o 
   4  -2   7     1044.33     1058.95     34.91 o 
   5  -2   7      960.61      875.06     30.72 o 
   6  -2   7      365.42      374.37     22.74 o 
   7  -2   7      186.34      163.58     16.16 o 
   8  -2   7      605.51      573.54     33.94 o 
  -6  -1   7      194.53      169.14     19.07 o 
  -5  -1   7      614.54      629.86     29.84 o 
  -4  -1   7      845.16      859.91     41.76 o 
  -3  -1   7      903.38      959.23     24.23 o 
  -2  -1   7     3251.03     3286.10     46.81 o 
  -1  -1   7     1639.03     1720.67     38.05 o 
   0  -1   7     2527.03     2625.81     57.73 o 
   1  -1   7     1123.32     1117.68     36.81 o 
   2  -1   7     2552.18     2679.97     63.78 o 
   3  -1   7       54.43       70.17     15.93 o 
   4  -1   7     2734.30     2792.88     44.99 o 
   5  -1   7      143.90      135.25      7.27 o 
   6  -1   7     1032.64     1038.83     36.86 o 
   7  -1   7      300.58      306.08     21.17 o 
   8  -1   7      487.48      430.18     34.78 o 
  -6   0   7       99.89      111.32     16.68 o 
  -5   0   7       18.61       32.57     11.92 o 
  -4   0   7       48.26       56.07      6.49 o 
  -3   0   7      436.07      428.89     16.20 o 
  -2   0   7      639.27      601.71     13.92 o 
  -1   0   7     1250.78     1252.34     18.98 o 
   0   0   7       92.17       67.44      3.44 o 
   1   0   7     3850.89     3951.30     79.80 o 
   2   0   7        4.36        5.61      9.22 o 
   3   0   7     3282.50     3473.18     39.29 o 
   4   0   7      126.83      132.50      7.83 o 
   5   0   7     1716.04     1721.36     25.90 o 
   6   0   7        8.58       17.12      5.20 o 
   7   0   7      830.83      837.30     28.88 o 
   8   0   7        2.72       12.89      5.34 o 
  -6   1   7      186.00      181.85     19.77 o 
  -5   1   7      182.21      220.43     19.24 o 
  -4   1   7       44.58       31.64     10.02 o 
  -3   1   7      684.65      687.20     29.35 o 
  -2   1   7      370.22      357.69     25.82 o 
  -1   1   7       25.76       13.47      5.20 o 
   0   1   7      244.50      233.73      8.33 o 
   1   1   7     1158.49      936.42     24.45 o 
   2   1   7     1071.87     1054.03     40.43 o 
   3   1   7     1003.09      900.41     16.88 o 
   4   1   7     1681.79     1658.99     24.93 o 
   5   1   7      442.06      412.32     13.14 o 
   6   1   7     2097.98     2164.49     30.10 o 
   7   1   7      276.36      266.45     13.17 o 
   8   1   7      710.85      665.03     29.43 o 
  -6   2   7      113.34       95.52     16.42 o 
  -5   2   7      383.88      433.08     35.36 o 
  -4   2   7      572.69      568.48     23.17 o 
  -3   2   7      777.18      783.36     24.05 o 
  -2   2   7     1187.89     1170.97     25.46 o 
  -1   2   7        3.80        7.97      4.92 o 
   0   2   7     6131.40     6483.06     81.92 o 
   1   2   7      363.79      401.75     22.95 o 
   2   2   7     3020.31     2978.14     46.41 o 
   3   2   7      167.19      191.61     16.43 o 
   4   2   7     3398.50     3447.79     43.22 o 
   5   2   7       73.22       80.52      8.67 o 
   6   2   7     1850.05     1925.76     48.21 o 
   7   2   7        2.45        6.38      7.80 o 
   8   2   7      382.76      372.41     16.72 o 
  -5   3   7        4.00        3.28      7.81 o 
  -4   3   7      228.32      253.74     14.65 o 
  -3   3   7      194.59      195.24     11.68 o 
  -2   3   7      797.00      745.72     28.07 o 
  -1   3   7      998.49      989.91     20.84 o 
   0   3   7     2621.30     2605.78     76.36 o 
   1   3   7      389.79      350.55     22.51 o 
   2   3   7      495.31      449.83     28.20 o 
   3   3   7     3593.80     3880.10     44.95 o 
   4   3   7      763.39      713.98     14.79 o 
   5   3   7     2232.33     2212.29     33.61 o 
   6   3   7       51.90       63.38      8.45 o 
   7   3   7      870.25      884.08     20.43 o 
   8   3   7       16.16       18.41     10.85 o 
  -5   4   7       66.24       43.43      9.61 o 
  -4   4   7       22.75       22.43      6.40 o 
  -3   4   7      954.78      984.83     25.02 o 
  -2   4   7       50.79       59.11     24.23 o 
  -1   4   7     2112.07     2119.76     40.48 o 
   0   4   7       45.82       67.12      9.20 o 
   1   4   7     2710.04     2589.24    114.72 o 
   2   4   7       52.26       31.33      8.72 o 
   3   4   7     2065.01     2045.98     47.01 o 
   4   4   7        2.87        5.30      5.15 o 
   5   4   7      585.30      544.68     18.60 o 
   6   4   7      376.70      351.32     21.47 o 
   7   4   7      128.15      139.01     16.63 o 
   8   4   7      189.99      179.40     14.80 o 
  -5   5   7      147.60      133.74     19.72 o 
  -4   5   7      177.03      161.23     19.73 o 
  -3   5   7      227.09      204.82     14.80 o 
  -2   5   7      301.66      319.31     17.04 o 
  -1   5   7      101.67       79.72     10.08 o 
   0   5   7     2255.90     2335.39     42.93 o 
   1   5   7      615.60      580.86     35.36 o 
   2   5   7     2551.17     2624.34    117.85 o 
   3   5   7      140.48      167.89     11.77 o 
   4   5   7     1043.87      969.72     19.64 o 
   5   5   7       35.33       26.86     10.95 o 
   6   5   7      392.52      349.02     18.64 o 
   7   5   7       65.58       62.76      7.94 o 
   8   5   7      550.72      516.37     26.46 o 
  -4   6   7      367.11      371.02     18.79 o 
  -3   6   7        5.07        7.79      9.84 o 
  -2   6   7      558.11      555.00     22.62 o 
  -1   6   7      143.59      172.86     19.64 o 
   0   6   7      701.56      698.79     42.86 o 
   1   6   7      382.39      352.07     15.57 o 
   2   6   7     1305.51     1273.35     28.84 o 
   3   6   7      927.39      846.68     24.00 o 
   4   6   7     1346.52     1252.30     34.73 o 
   5   6   7      355.15      374.37     14.19 o 
   6   6   7       39.30       40.51      6.98 o 
   7   6   7      498.55      483.62     22.98 o 
   8   6   7       13.88       17.33      8.25 o 
  -4   7   7      121.66       99.38     11.98 o 
  -3   7   7      611.66      681.83     77.95 o 
  -2   7   7      404.79      410.06     24.99 o 
  -1   7   7      911.71      939.89     31.49 o 
   0   7   7       74.53       61.40     15.93 o 
   1   7   7     1301.00     1331.72     60.87 o 
   2   7   7       38.62       38.38     12.49 o 
   3   7   7     1879.59     1912.79     50.10 o 
   4   7   7      102.60      128.84     15.40 o 
   5   7   7     1654.82     1675.62     52.00 o 
   6   7   7      188.63      200.99     12.44 o 
   7   7   7      717.71      706.60     27.33 o 
  -3   8   7      337.95      329.86     30.36 o 
  -2   8   7      210.03      220.30     18.83 o 
  -1   8   7      407.18      374.82     25.47 o 
   0   8   7      358.04      377.66     28.87 o 
   1   8   7       99.34      102.25     10.97 o 
   2   8   7      727.00      725.22     24.10 o 
   3   8   7       13.38       19.11      8.13 o 
   4   8   7     1247.71     1226.40     64.93 o 
   5   8   7       36.64       21.55      7.53 o 
   6   8   7     1305.52     1277.62     49.68 o 
   7   8   7       78.18       43.36     15.01 o 
  -2   9   7      106.01       94.29     12.76 o 
  -1   9   7      110.32      120.87     16.99 o 
   0   9   7      349.41      383.11     16.73 o 
   1   9   7      123.10      135.51     11.32 o 
   2   9   7      164.68      181.86     14.12 o 
   4   9   7        6.18       16.27      7.50 o 
   5   9   7      493.14      497.98     26.13 o 
   6   9   7       21.41       27.83      8.44 o 
  -1  10   7      383.97      421.87     36.50 o 
   0  10   7       22.89       13.54      5.00 o 
   1  10   7      304.90      323.07     19.14 o 
   2  10   7        5.26       30.43      9.28 o 
   3  10   7      571.24      571.52     27.88 o 
   4  10   7      266.28      342.81     52.44 o 
   5  10   7      629.69      659.73     38.84 o 
   0  11   7      354.60      329.48     20.02 o 
   1  11   7        5.51       13.50      5.04 o 
   2  11   7      850.11      840.95     80.46 o 
   3  11   7       60.80       80.73     13.59 o 
   4  11   7      462.42      460.80     21.10 o 
   1  -9   8       30.97       16.77     10.24 o 
   1  -8   8      477.01      450.30     24.45 o 
   2  -8   8       95.59       67.44     19.42 o 
   3  -8   8      263.06      210.72     60.03 o 
   0  -7   8       32.21       27.98      7.33 o 
   1  -7   8      672.81      616.09     48.38 o 
   2  -7   8       85.26       96.22     25.34 o 
   3  -7   8      210.68      201.10     49.17 o 
   4  -7   8      245.97      232.70     62.41 o 
   0  -6   8      583.74      651.13     34.87 o 
   1  -6   8       74.02       42.73     20.75 o 
   2  -6   8     2031.66     1950.31     57.73 o 
   3  -6   8      244.31      184.76     45.37 o 
   4  -6   8      675.96      633.74    108.67 o 
   5  -6   8        2.78       31.37      9.18 o 
  -1  -5   8      218.76      202.07     13.95 o 
   0  -5   8      553.72      555.00     24.36 o 
   1  -5   8     1085.00     1125.27     36.02 o 
   2  -5   8      836.79      790.26     32.49 o 
   3  -5   8      706.46      600.50     30.72 o 
   4  -5   8      344.00      342.00     17.56 o 
   5  -5   8     1625.70     1519.14     61.70 o 
   6  -5   8       55.05       47.47      9.79 o 
  -1  -4   8      155.06      154.22     34.16 o 
   0  -4   8       11.08        7.77      4.94 o 
   1  -4   8       39.20       38.40     13.33 o 
   2  -4   8      945.92      953.54     24.62 o 
   3  -4   8        6.64        8.09      3.99 o 
   4  -4   8      530.79      506.03     35.53 o 
   5  -4   8        4.24       13.50      6.70 o 
   6  -4   8       86.28      115.71     13.15 o 
   7  -4   8        3.08        2.96      6.30 o 
  -4  -3   8      361.41      384.36     21.01 o 
  -3  -3   8     1420.63     1452.69     58.97 o 
  -2  -3   8      263.78      248.48     17.26 o 
  -1  -3   8     1784.88     1741.80     55.17 o 
   0  -3   8       56.39       40.08     10.77 o 
   1  -3   8     1874.37     1785.23     66.65 o 
   2  -3   8      742.26      699.33     31.34 o 
   3  -3   8      944.89      952.97     25.24 o 
   4  -3   8      539.27      501.92     29.00 o 
   5  -3   8       54.08       61.69      9.46 o 
   6  -3   8      137.19      145.73     15.22 o 
   7  -3   8       20.31       24.78      9.14 o 
  -5  -2   8        2.37        0.26      6.62 o 
  -4  -2   8     1027.94     1016.60     30.99 o 
  -3  -2   8      112.79      112.02     11.03 o 
  -2  -2   8     2192.10     2289.94     47.08 o 
  -1  -2   8     1538.22     1574.44     21.54 o 
   0  -2   8     2236.12     2353.21     57.82 o 
   1  -2   8     2187.20     2215.41     60.91 o 
   2  -2   8     2362.29     2422.61     34.33 o 
   3  -2   8     1291.34     1384.82     55.84 o 
   4  -2   8     1001.28     1002.40     27.27 o 
   5  -2   8     1895.62     1814.42     37.39 o 
   6  -2   8      282.27      260.22     18.22 o 
   7  -2   8      662.66      648.30     41.14 o 
  -5  -1   8      454.05      497.53     25.42 o 
  -4  -1   8      129.92      125.27     14.48 o 
  -3  -1   8      895.40      892.87     23.08 o 
  -2  -1   8      115.79      100.02      6.95 o 
  -1  -1   8     2538.95     2642.72     40.92 o 
   0  -1   8        0.08       11.56      8.56 o 
   1  -1   8     4464.09     4507.53     77.07 o 
   2  -1   8       18.35       21.45      8.03 o 
   3  -1   8     1369.41     1394.92     25.96 o 
   4  -1   8      349.30      354.30     15.36 o 
   5  -1   8     1481.98     1411.07     54.20 o 
   6  -1   8      314.84      321.87     18.91 o 
   7  -1   8      351.49      364.79     35.31 o 
   8  -1   8      347.34      354.61     33.77 o 
  -5   0   8      485.61      476.52     26.84 o 
  -4   0   8      454.88      415.61     21.10 o 
  -3   0   8      337.67      339.70     24.41 o 
  -2   0   8     1548.88     1508.05     34.41 o 
  -1   0   8      406.79      374.24     10.28 o 
   0   0   8     2123.39     2097.65     47.14 o 
   1   0   8      287.08      281.78     20.22 o 
   2   0   8     2012.94     1931.99     21.93 o 
   3   0   8      543.71      556.00     26.92 o 
   4   0   8     2546.90     2625.63     48.55 o 
   5   0   8       33.87       46.48      6.49 o 
   6   0   8      454.16      475.38     15.05 o 
   7   0   8      151.69      167.57     17.77 o 
   8   0   8      561.59      616.45     69.03 o 
  -5   1   8       41.57       15.89     13.68 o 
  -4   1   8      260.55      289.33     12.82 o 
  -3   1   8      738.56      709.58     19.04 o 
  -2   1   8     1769.56     1787.14     45.86 o 
  -1   1   8      405.72      409.23     11.75 o 
   0   1   8      890.94      913.04     13.95 o 
   1   1   8      553.83      531.41     13.73 o 
   2   1   8     1319.88     1307.03     37.96 o 
   3   1   8     1665.84     1635.16     29.40 o 
   4   1   8     1136.31     1125.26     33.14 o 
   5   1   8      770.99      771.79     22.57 o 
   6   1   8       79.31       69.83      7.85 o 
   7   1   8      797.72      840.11     35.26 o 
   8   1   8       17.99       14.15      7.05 o 
  -5   2   8       83.12       64.09     11.83 o 
  -4   2   8       59.88       55.88     12.89 o 
  -3   2   8      723.26      753.14     20.59 o 
  -2   2   8      156.40      150.56     15.63 o 
  -1   2   8     1124.65     1098.57     30.72 o 
   0   2   8     1059.39     1082.71     39.06 o 
   1   2   8     2731.79     2861.88     48.60 o 
   2   2   8      485.15      466.90     26.13 o 
   3   2   8      781.15      841.04     20.61 o 
   4   2   8      810.70      765.05     14.89 o 
   5   2   8     1057.78     1056.43     26.50 o 
   6   2   8     2175.30     2215.90     41.46 o 
   7   2   8     1154.98     1166.27     31.36 o 
   8   2   8      601.34      561.84     26.26 o 
  -5   3   8      391.80      384.93     23.83 o 
  -4   3   8      118.48      142.17     11.41 o 
  -3   3   8      447.31      454.57     29.88 o 
  -2   3   8      132.83      124.16      9.57 o 
  -1   3   8      972.78      990.82     31.78 o 
   0   3   8     1391.47     1491.92     31.15 o 
   1   3   8     3013.04     3216.08     40.61 o 
   2   3   8      858.06      855.45     23.84 o 
   3   3   8       61.52       66.51      9.09 o 
   4   3   8      744.88      732.82     16.35 o 
   5   3   8       16.11       24.64      5.68 o 
   6   3   8      491.19      480.53     24.83 o 
   7   3   8        1.65        7.97      5.92 o 
   8   3   8      744.97      701.38     30.75 o 
  -5   4   8      109.25       82.10     19.07 o 
  -4   4   8      397.53      413.33     22.44 o 
  -3   4   8        5.15        2.32      5.40 o 
  -2   4   8      468.08      472.71     17.30 o 
  -1   4   8       84.82       72.38     12.09 o 
   0   4   8      223.36      245.81     15.75 o 
   1   4   8      316.14      318.13     13.65 o 
   2   4   8      995.93      981.40     39.42 o 
   3   4   8     1582.94     1693.28     35.29 o 
   4   4   8      965.84     1031.36     19.76 o 
   5   4   8     1042.67     1032.85     25.12 o 
   6   4   8       12.60       14.32      5.50 o 
   7   4   8      727.82      741.54     18.66 o 
   8   4   8       27.14       24.06     11.43 o 
  -4   5   8      308.68      316.44     35.58 o 
  -3   5   8      197.93      192.57     23.22 o 
  -2   5   8      615.91      636.53     25.65 o 
  -1   5   8      314.79      307.85     16.08 o 
   0   5   8       28.74       24.16      9.00 o 
   1   5   8      319.18      285.94     12.70 o 
   2   5   8       17.36       30.46      9.70 o 
   3   5   8      184.58      197.55     20.61 o 
   4   5   8       92.45       99.33     10.12 o 
   5   5   8      166.47      147.39     11.24 o 
   6   5   8        6.43       18.67      6.13 o 
   7   5   8       14.32       12.55      3.35 o 
   8   5   8       11.30       24.34      6.89 o 
  -4   6   8       39.79       35.47      7.78 o 
  -3   6   8      235.54      244.85     14.59 o 
  -2   6   8       82.13       61.17     15.10 o 
  -1   6   8      582.19      582.90     25.30 o 
   0   6   8      311.26      322.91     22.02 o 
   1   6   8      372.49      391.27     14.92 o 
   2   6   8      891.47      882.25     28.40 o 
   3   6   8       13.46       23.26      8.83 o 
   4   6   8     1672.26     1673.87     45.60 o 
   5   6   8      201.47      179.05     12.79 o 
   6   6   8     1082.33     1106.56     22.45 o 
   7   6   8       61.78       41.45      6.73 o 
   8   6   8      454.20      430.14     28.47 o 
  -3   7   8        1.74        7.80      4.57 o 
  -2   7   8      895.92      891.41     30.78 o 
  -1   7   8        2.85        4.50      6.68 o 
   0   7   8     1394.35     1349.76     39.77 o 
   1   7   8       53.01       49.85      5.95 o 
   2   7   8      666.24      625.87     24.31 o 
   3   7   8      213.82      217.02     13.70 o 
   4   7   8      268.22      281.86     19.55 o 
   5   7   8      323.63      313.74     27.23 o 
   6   7   8      105.27      126.60     15.71 o 
   7   7   8      217.07      208.22     19.73 o 
  -3   8   8      420.63      343.56     51.65 o 
  -2   8   8       71.45       80.10     12.80 o 
  -1   8   8     1250.23     1286.28     43.46 o 
   0   8   8      118.78      109.79     14.80 o 
   1   8   8     1141.28     1200.95     34.69 o 
   2   8   8       23.38       -9.45      9.00 o 
   3   8   8     2161.92     2213.17     67.32 o 
   4   8   8        1.08        6.79      6.73 o 
   5   8   8     1134.69     1093.82     40.43 o 
   6   8   8      296.77      276.16     16.07 o 
   7   8   8      531.35      502.08     24.89 o 
  -2   9   8      173.38      164.78     16.69 o 
  -1   9   8      107.08      126.89     20.83 o 
   0   9   8      884.04      886.79     44.11 o 
   1   9   8       34.20       31.72      9.09 o 
   2   9   8     1121.48     1138.65     30.93 o 
   3   9   8      112.78      126.80     19.64 o 
   4   9   8      164.05      156.27     22.33 o 
   5   9   8       43.32       43.89     10.18 o 
   6   9   8      779.15      803.25     26.80 o 
  -1  10   8       78.55       75.02     10.69 o 
   0  10   8      416.07      486.36     59.50 o 
   1  10   8       94.69      107.22     20.69 o 
   2  10   8      571.87      669.78     24.19 o 
   3  10   8      312.70      307.36     18.31 o 
   4  10   8      127.40      171.79     14.98 o 
   5  10   8      582.69      520.95     24.72 o 
   1  11   8      248.63      225.38     14.59 o 
   2  11   8       15.48        9.56      6.89 o 
   3  11   8      764.49      723.59     26.64 o 
   1  -8   9       28.30       12.80     13.68 o 
   2  -8   9      596.75      600.29     32.04 o 
   1  -7   9      428.90      375.80     41.40 o 
   2  -7   9      601.34      547.58    109.55 o 
   3  -7   9       94.16      108.85     23.57 o 
   4  -7   9      384.71      336.95     95.69 o 
   0  -6   9       10.29        6.27      5.21 o 
   1  -6   9      871.24      904.23     33.99 o 
   2  -6   9      312.22      267.04     61.62 o 
   3  -6   9      642.35      618.56     54.91 o 
   4  -6   9      195.19      171.35     43.43 o 
   5  -6   9      276.80      250.53     54.03 o 
   0  -5   9      356.24      375.71     36.19 o 
   1  -5   9     1366.67     1389.84     73.98 o 
   2  -5   9      678.96      627.39     36.72 o 
   3  -5   9      547.40      565.50     83.16 o 
   4  -5   9     1049.47     1090.76     43.34 o 
   5  -5   9        1.74        7.94      9.80 o 
   6  -5   9      469.15      401.40     64.80 o 
  -1  -4   9     1524.28     1398.49     58.53 o 
   0  -4   9      916.84      969.29     33.46 o 
   1  -4   9     2108.56     1884.81     74.15 o 
   2  -4   9       95.63       71.50     17.74 o 
   3  -4   9     2329.23     2401.94    103.99 o 
   4  -4   9      218.64      221.05     47.05 o 
   5  -4   9     2112.63     2041.59    105.31 o 
   6  -4   9      119.48      105.05     30.46 o 
  -1  -3   9       44.67       58.26     10.77 o 
   0  -3   9      190.60      179.29     16.86 o 
   1  -3   9      338.02      375.80     54.38 o 
   2  -3   9      965.59      919.59     42.73 o 
   3  -3   9      215.50      284.08     59.85 o 
   4  -3   9      797.87      755.39     43.61 o 
   5  -3   9      158.62      162.98     12.93 o 
   6  -3   9      563.70      539.20     32.10 o 
   7  -3   9      114.58       90.04     14.12 o 
  -2  -2   9      300.14      272.16     15.36 o 
  -1  -2   9      414.68      415.26     20.30 o 
   0  -2   9      945.85      929.83     37.87 o 
   1  -2   9      402.21      402.99     24.01 o 
   2  -2   9     2382.32     2221.41     69.65 o 
   3  -2   9       51.60       46.17     13.51 o 
   4  -2   9     2217.07     2241.73     53.65 o 
   5  -2   9        9.89        5.28      9.36 o 
   6  -2   9     1218.54     1192.16     35.27 o 
   7  -2   9       23.43       28.89      8.68 o 
  -2  -1   9     1599.93     1629.07     40.78 o 
  -1  -1   9      338.61      340.66     18.19 o 
   0  -1   9     1320.21     1386.84     40.25 o 
   1  -1   9     1105.13      979.08     36.02 o 
   2  -1   9     2107.78     2293.98     59.06 o 
   3  -1   9      847.44      819.17     16.13 o 
   4  -1   9      831.89      814.25     34.50 o 
   5  -1   9     1548.63     1537.94     29.93 o 
   6  -1   9      137.15      110.08     23.22 o 
   7  -1   9      736.20      764.79     29.26 o 
  -5   0   9      147.54      128.71     17.21 o 
  -4   0   9      164.27      149.98     14.57 o 
  -3   0   9      544.19      545.42     20.38 o 
  -2   0   9      192.96      192.16      9.68 o 
  -1   0   9     1671.56     1721.95     37.14 o 
   0   0   9       34.88       22.33     11.65 o 
   1   0   9     3514.73     3562.08     81.48 o 
   2   0   9        6.84       -0.18     10.77 o 
   3   0   9      976.82      961.27     27.06 o 
   4   0   9      350.36      341.53     23.70 o 
   5   0   9     2228.17     2293.60     38.70 o 
   6   0   9      112.37      101.89     17.39 o 
   7   0   9      620.82      590.13     34.44 o 
   8   0   9      179.57      163.29     15.41 o 
  -5   1   9      264.91      314.71     24.28 o 
  -4   1   9       55.60       68.41     13.07 o 
  -3   1   9       94.57      121.55      9.02 o 
  -2   1   9      245.29      214.73     10.12 o 
  -1   1   9      298.12      292.49     17.35 o 
   0   1   9      670.02      702.06     12.66 o 
   1   1   9      662.77      620.10      8.72 o 
   2   1   9     1103.65     1145.49     39.46 o 
   3   1   9       32.46       35.26      6.45 o 
   4   1   9     1384.03     1379.20     28.23 o 
   5   1   9        6.18       16.87      5.51 o 
   6   1   9      135.11      125.52     11.78 o 
   7   1   9      123.82      130.60     12.58 o 
   8   1   9      560.04      490.93     40.27 o 
  -5   2   9       80.23       40.17     13.33 o 
  -4   2   9      646.56      659.30     28.64 o 
  -3   2   9        5.59        7.14      5.11 o 
  -2   2   9     1304.47     1398.74     27.65 o 
  -1   2   9       48.80       49.47      6.96 o 
   0   2   9      999.03     1004.53     20.33 o 
   1   2   9       83.16       86.81     10.46 o 
   2   2   9     2245.33     2236.51     59.23 o 
   3   2   9      131.14      134.28     11.64 o 
   4   2   9     1214.61     1263.17     39.79 o 
   5   2   9      274.53      283.84     10.85 o 
   6   2   9        3.52       18.70      4.94 o 
   7   2   9      749.93      735.84     26.39 o 
   8   2   9        0.17        7.22      4.42 o 
  -4   3   9      132.19      114.76     16.55 o 
  -3   3   9      185.13      177.52     11.83 o 
  -2   3   9      243.14      205.51     15.89 o 
  -1   3   9     1011.97     1038.00     28.84 o 
   0   3   9        5.30       14.54      6.86 o 
   1   3   9     1876.22     1857.84     30.26 o 
   2   3   9        0.47       -5.38      9.71 o 
   3   3   9     1309.62     1295.11     29.80 o 
   4   3   9       38.78       51.12      6.98 o 
   5   3   9     1143.17     1201.57     30.39 o 
   6   3   9        9.42       11.78      8.85 o 
   7   3   9      387.69      415.30     18.18 o 
   8   3   9       34.39       31.81      7.39 o 
  -4   4   9       98.13       74.99     10.54 o 
  -3   4   9      773.08      807.66     23.53 o 
  -2   4   9       60.72       68.32     10.77 o 
  -1   4   9     1296.20     1402.35     64.80 o 
   0   4   9      132.14      132.34     14.84 o 
   1   4   9      761.06      802.85     26.54 o 
   2   4   9     2094.55     2027.25     38.08 o 
   3   4   9      302.50      327.92     15.90 o 
   4   4   9     3303.13     3292.44     71.50 o 
   5   4   9      306.03      264.41     15.04 o 
   6   4   9     1975.89     1969.30     29.03 o 
   7   4   9       25.92       25.88      6.03 o 
   8   4   9     1155.82     1123.51     42.81 o 
  -4   5   9      232.91      231.04     21.36 o 
  -3   5   9       42.77       45.00      8.53 o 
  -2   5   9      296.78      321.32     15.98 o 
  -1   5   9      367.55      381.93     20.03 o 
   0   5   9      135.28      167.87     18.04 o 
   1   5   9     1054.15     1073.41     64.57 o 
   2   5   9       61.58       88.80     11.66 o 
   3   5   9     2319.05     2279.45     54.21 o 
   4   5   9        7.23       16.58      7.18 o 
   5   5   9     2611.63     2622.21     41.72 o 
   6   5   9       17.52       27.03     11.90 o 
   7   5   9     1476.26     1461.76     26.73 o 
   8   5   9       18.29       16.29      8.56 o 
  -3   6   9       37.74       65.09     11.94 o 
  -2   6   9       77.31       67.26      9.62 o 
  -1   6   9      341.51      312.17     20.68 o 
   0   6   9      121.86      127.15     16.24 o 
   1   6   9      250.30      284.21     22.39 o 
   2   6   9       36.58       37.50      9.72 o 
   3   6   9      220.18      218.36     32.75 o 
   4   6   9      159.72      163.07     13.37 o 
   5   6   9      401.75      436.71     20.70 o 
   6   6   9      498.08      485.90     15.79 o 
   7   6   9      476.53      477.92     22.87 o 
  -3   7   9      110.03      124.68     28.07 o 
  -2   7   9      309.47      274.21     20.03 o 
  -1   7   9      285.17      283.56     20.19 o 
   0   7   9     1479.06     1592.38     46.89 o 
   1   7   9      623.79      649.25     33.93 o 
   2   7   9     1486.28     1465.11     34.24 o 
   3   7   9      271.88      238.95     15.43 o 
   4   7   9     1425.61     1452.84     47.99 o 
   5   7   9       98.56       80.61     11.23 o 
   6   7   9     1698.93     1743.70    119.00 o 
   7   7   9       66.69       51.56     10.60 o 
  -2   8   9      161.24      164.06     16.48 o 
  -1   8   9        1.75        4.43      5.35 o 
   0   8   9      714.37      737.73     31.89 o 
   1   8   9        0.24       12.28      6.49 o 
   2   8   9      690.39      702.95     24.56 o 
   3   8   9      429.93      455.76     26.68 o 
   4   8   9      833.95      807.43     32.55 o 
   5   8   9      257.93      236.20     15.55 o 
   6   8   9      227.64      230.75     18.54 o 
  -1   9   9      536.95      628.09     61.93 o 
   0   9   9       32.82       -0.44     11.65 o 
   1   9   9      705.88      785.74     31.63 o 
   2   9   9        1.10       15.70      8.29 o 
   3   9   9     1748.23     1896.43     70.20 o 
   4   9   9      113.30      130.35     29.40 o 
   5   9   9      473.96      485.52     30.39 o 
   6   9   9       48.06       38.45      9.52 o 
   0  10   9       87.50       78.90     12.06 o 
   1  10   9      121.75       91.30      9.75 o 
   2  10   9      228.36      264.84     20.31 o 
   3  10   9      109.03      131.48     15.67 o 
   4  10   9      171.69      200.08     17.75 o 
   5  10   9        1.51       10.56     10.59 o 
   1  -7  10       14.40       25.25     14.74 o 
   2  -7  10      387.52      260.77     87.31 o 
   3  -7  10       25.36       23.75      8.03 o 
   0  -6  10      753.52      769.07     31.60 o 
   1  -6  10      320.86      236.85     32.22 o 
   2  -6  10      708.59      722.20     34.16 o 
   3  -6  10      262.49      238.00     53.67 o 
   4  -6  10      445.38      421.08     60.29 o 
   0  -5  10       38.11       28.07     11.56 o 
   1  -5  10     2290.89     2297.33     98.34 o 
   2  -5  10      124.96      131.97     32.84 o 
   3  -5  10     1346.72     1243.83     95.52 o 
   4  -5  10       19.14       45.99     12.98 o 
   5  -5  10     1012.21      966.46    142.66 o 
   1  -4  10     1610.35     1538.32     68.50 o 
   2  -4  10      791.74      806.59     61.00 o 
   3  -4  10      260.46      291.49     69.21 o 
   4  -4  10     1150.24     1081.93     64.27 o 
   5  -4  10       85.65       78.04     16.33 o 
   6  -4  10      733.96      777.81     65.06 o 
  -1  -3  10      531.79      447.30     23.39 o 
   0  -3  10     1842.62     1865.92     78.21 o 
   1  -3  10      950.02      976.44     38.84 o 
   3  -3  10      836.70      842.17     46.52 o 
   4  -3  10      885.68      796.88     43.08 o 
   5  -3  10      446.97      442.00     95.52 o 
   6  -3  10      171.12      165.78     43.52 o 
  -1  -2  10      774.70      745.68     36.90 o 
   0  -2  10       16.47       13.15      8.92 o 
   1  -2  10     1484.64     1537.17     60.03 o 
   2  -2  10       26.15       24.81     12.80 o 
   3  -2  10     1044.62     1068.24     41.40 o 
   4  -2  10       83.66       87.39     21.36 o 
   5  -2  10     1177.41     1140.72     46.79 o 
   6  -2  10      274.18      216.10     66.91 o 
   7  -2  10      331.39      245.76     52.35 o 
  -2  -1  10      365.67      370.24     19.95 o 
  -1  -1  10     1252.61     1266.07     37.78 o 
   0  -1  10      865.26      914.55     40.34 o 
   1  -1  10     1052.03     1067.10     44.23 o 
   2  -1  10     1509.98     1562.42     59.85 o 
   3  -1  10      413.63      431.59     27.90 o 
   4  -1  10     1214.20     1212.49     46.08 o 
   5  -1  10      192.15      186.71     47.85 o 
   6  -1  10      680.03      657.49     73.18 o 
   7  -1  10        0.66        1.07      4.88 o 
  -2   0  10      849.45      864.59     42.99 o 
  -1   0  10      104.96       87.84     11.74 o 
   0   0  10      540.20      513.77     25.42 o 
   1   0  10       25.46       10.86      6.44 o 
   2   0  10     1112.65     1061.98     45.37 o 
   3   0  10      147.23      155.63     18.54 o 
   4   0  10      284.88      279.93     24.72 o 
   5   0  10      840.77      837.51     37.87 o 
   6   0  10       99.25       97.66     15.09 o 
   7   0  10      961.68      994.89     66.16 o 
  -3   1  10      287.24      300.41     19.77 o 
  -2   1  10      273.93      278.96     19.16 o 
  -1   1  10      588.92      560.03     26.31 o 
   0   1  10        3.94       31.69     12.36 o 
   1   1  10     1675.09     1649.20     60.12 o 
   2   1  10       30.55       30.81     10.51 o 
   3   1  10     1212.21     1207.28     49.88 o 
   4   1  10        0.63        3.83     16.20 o 
   5   1  10      735.14      770.81     22.85 o 
   6   1  10        0.23       10.21      4.92 o 
   7   1  10       58.30       66.73     10.88 o 
  -4   2  10        3.44        7.68      7.94 o 
  -3   2  10      447.56      465.46     21.92 o 
  -2   2  10        4.30       10.13      4.80 o 
  -1   2  10      155.98      180.69     10.26 o 
   0   2  10      336.24      293.88     11.92 o 
   1   2  10      230.00      222.54     15.78 o 
   2   2  10     1260.76     1324.05     33.02 o 
   3   2  10      209.11      188.91     19.33 o 
   4   2  10     1874.73     1927.30     44.67 o 
   5   2  10      226.24      213.26     16.37 o 
   6   2  10     1238.01     1278.45     36.28 o 
   7   2  10        3.32        4.88      3.68 o 
   8   2  10      441.62      480.53     50.54 o 
  -4   3  10      374.32      358.46     17.32 o 
  -3   3  10       88.66       78.36      9.57 o 
  -2   3  10      623.45      650.07     26.26 o 
  -1   3  10        2.94        3.09      5.65 o 
   0   3  10     1561.79     1557.21     57.78 o 
   1   3  10        3.22       10.61      5.47 o 
   2   3  10      634.28      678.94     34.60 o 
   3   3  10      487.70      523.66     31.69 o 
   4   3  10      683.18      689.83     25.26 o 
   5   3  10      371.19      362.18     13.50 o 
   6   3  10      788.22      815.95     20.41 o 
   7   3  10      122.58      138.71     16.19 o 
   8   3  10      134.90      128.22     14.68 o 
  -4   4  10      285.68      242.60     32.84 o 
  -3   4  10      319.48      341.24     16.85 o 
  -2   4  10      831.93      778.00     40.48 o 
  -1   4  10      919.03      939.47     35.33 o 
   0   4  10     2481.54     2458.12     42.14 o 
   1   4  10      585.28      574.97     21.06 o 
   2   4  10     1194.59     1264.75     54.91 o 
   3   4  10     1818.20     1963.70     52.44 o 
   4   4  10      400.60      422.38     22.67 o 
   5   4  10     1467.53     1521.32     53.19 o 
   6   4  10       79.00       55.10     10.84 o 
   7   4  10      657.77      675.16     20.30 o 
  -3   5  10     1185.31     1298.85     64.66 o 
  -2   5  10      734.36      768.43     39.20 o 
  -1   5  10     2026.26     2131.43     51.87 o 
   0   5  10     2087.80     2103.63     63.61 o 
   1   5  10     2546.00     2515.24     59.73 o 
   2   5  10     2173.33     2158.12     81.22 o 
   3   5  10     2432.78     2477.51     44.90 o 
   4   5  10     1465.09     1502.46     33.70 o 
   5   5  10      780.50      729.67     24.39 o 
   6   5  10     1618.51     1691.36     41.14 o 
   7   5  10       79.88       68.05     16.79 o 
  -3   6  10       22.88        6.98      7.21 o 
  -2   6  10      166.08      187.74     23.66 o 
  -1   6  10      253.78      306.34     49.92 o 
   0   6  10     1085.82     1259.88     45.11 o 
   1   6  10      340.54      360.72     18.61 o 
   2   6  10     1266.32     1371.56     46.62 o 
   3   6  10      465.92      434.63     18.96 o 
   4   6  10      611.87      610.76     26.87 o 
   5   6  10      293.88      265.19     23.22 o 
   6   6  10      207.17      237.10     15.03 o 
   7   6  10      732.00      719.97     31.58 o 
  -2   7  10      231.13      226.23     41.23 o 
  -1   7  10      299.11      303.20     25.25 o 
   0   7  10      194.87      223.26     20.95 o 
   1   7  10      825.75      870.63     34.12 o 
   2   7  10      240.18      260.26     29.93 o 
   3   7  10     1377.58     1347.66     33.46 o 
   4   7  10      108.47      110.69     12.64 o 
   5   7  10      606.28      635.08     30.67 o 
   6   7  10       52.43       33.00     15.63 o 
   7   7  10      624.62      616.03     19.57 o 
  -1   8  10      363.82      431.60     35.73 o 
   0   8  10      170.65      226.34     32.88 o 
   1   8  10      566.48      692.68     94.63 o 
   2   8  10      252.36      242.62     16.00 o 
   3   8  10      407.23      470.17     27.32 o 
   4   8  10      626.04      629.00     31.16 o 
   5   8  10      320.71      277.16     19.53 o 
   6   8  10      556.00      560.28     38.84 o 
   0   9  10      289.38      311.48     29.88 o 
   1   9  10        0.19       13.95      7.03 o 
   2   9  10      231.99      229.24     18.72 o 
   3   9  10      191.83      198.35     24.19 o 
   4   9  10      580.53      564.47     33.58 o 
   5   9  10      158.91      151.20     14.88 o 
   1  10  10      133.09      121.14     25.20 o 
   2  10  10       12.27       15.31      7.10 o 
   3  10  10      157.64      164.50     17.15 o 
   4  10  10       10.17       15.72      8.89 o 
   1  -6  11      189.45      132.15     52.26 o 
   2  -6  11      501.31      332.81    109.91 o 
   3  -6  11       65.81       59.68     17.57 o 
   1  -5  11       45.70       30.54     10.86 o 
   2  -5  11     1666.77     1703.67     52.00 o 
   3  -5  11       47.00       76.62     14.04 o 
   4  -5  11      467.86      424.79    108.23 o 
   0  -4  11      155.60      140.80     17.13 o 
   1  -4  11     1077.06     1127.21     41.67 o 
   2  -4  11      334.89      290.52     79.10 o 
   3  -4  11      705.72      668.79     44.84 o 
   4  -4  11        8.30       13.59      9.71 o 
   5  -4  11     1362.03     1325.22    284.69 o 
  -1  -3  11      742.25      737.82     42.11 o 
   0  -3  11      159.16      164.11     15.80 o 
   1  -3  11      223.11      257.86     21.19 o 
   2  -3  11      728.15      738.88     33.81 o 
   3  -3  11       21.47       24.98     13.77 o 
   4  -3  11      452.39      403.78     95.07 o 
   5  -3  11       57.45       31.34     15.98 o 
   6  -3  11      311.28      301.11     63.56 o 
  -1  -2  11       43.84       50.14      9.98 o 
   0  -2  11      581.36      601.43     28.16 o 
   1  -2  11        0.05       -1.50      9.18 o 
   2  -2  11     1767.75     1783.03    106.46 o 
   3  -2  11       14.32       24.72     12.36 o 
   4  -2  11      585.81      604.17     45.73 o 
   5  -2  11      244.98      207.72     34.96 o 
   6  -2  11      217.54      247.35     59.50 o 
   0  -1  11       99.00      102.40     13.07 o 
   1  -1  11      833.53      777.46     32.93 o 
   2  -1  11      191.81      172.76     48.29 o 
   3  -1  11      709.12      765.10     63.47 o 
   4  -1  11        2.19       -1.77     10.95 o 
   5  -1  11      937.11      958.69     45.02 o 
   6  -1  11       14.59       15.71     16.51 o 
   7  -1  11      164.56      144.95     47.58 o 
  -2   0  11       10.88        1.41      6.00 o 
  -1   0  11     1456.69     1508.57     42.81 o 
   0   0  11      117.16      104.87     13.59 o 
   1   0  11     1576.94     1550.50     48.38 o 
   2   0  11      331.65      296.44     48.73 o 
   3   0  11     1241.08     1253.54     44.76 o 
   4   0  11      421.08      405.10     28.60 o 
   5   0  11     1285.86     1264.04     48.73 o 
   6   0  11      254.57      279.22     73.45 o 
   7   0  11      149.17      153.78     40.34 o 
  -2   1  11      510.76      491.18     26.66 o 
  -1   1  11       77.77       70.09     12.01 o 
   0   1  11      515.04      479.52     26.39 o 
   1   1  11       98.53       80.77     15.45 o 
   2   1  11      759.31      784.26     58.97 o 
   3   1  11     1305.29     1228.64     47.23 o 
   4   1  11     1147.16     1125.54     99.05 o 
   5   1  11      579.33      476.08     29.31 o 
   6   1  11      706.74      681.32     46.43 o 
   7   1  11      492.59      468.75     42.73 o 
  -3   2  11      491.17      478.38     37.43 o 
  -2   2  11      788.34      807.12     37.43 o 
  -1   2  11      214.68      208.16     18.19 o 
   1   2  11      331.72      322.92     22.69 o 
   2   2  11      439.77      450.39     26.75 o 
   3   2  11      843.30      816.92     43.87 o 
   4   2  11       20.33       28.78     16.95 o 
   5   2  11      474.67      487.98     19.47 o 
   6   2  11      268.67      309.31     20.12 o 
   7   2  11      370.75      386.32     19.69 o 
  -3   3  11      498.06      609.29     46.61 o 
  -2   3  11       36.71       29.48     12.18 o 
  -1   3  11      573.92      603.91     31.07 o 
   0   3  11     1172.36     1071.95     54.64 o 
   1   3  11     1304.06     1330.78     45.90 o 
   2   3  11      391.21      386.21     27.28 o 
   3   3  11      477.06      517.84     30.28 o 
   4   3  11      824.26      817.19     31.76 o 
   5   3  11      312.86      309.92     14.54 o 
   6   3  11     2039.09     2018.81     64.28 o 
   7   3  11      286.78      283.38     28.90 o 
  -3   4  11       94.25      110.43     15.36 o 
  -2   4  11       66.69       80.86     14.74 o 
  -1   4  11      115.78      116.19     12.97 o 
   0   4  11     1123.72     1052.93     36.82 o 
   1   4  11      393.24      389.41     18.39 o 
   2   4  11      684.33      701.70     31.96 o 
   3   4  11        7.95       24.89     18.27 o 
   4   4  11      557.63      571.66     26.33 o 
   5   4  11        6.78       10.99      8.33 o 
   6   4  11      453.76      469.83     31.40 o 
   7   4  11      106.70      109.29     11.92 o 
  -2   5  11      817.35      828.87     42.53 o 
  -1   5  11       40.47       44.49     17.52 o 
   0   5  11      604.40      608.67     27.08 o 
   1   5  11      381.87      437.10     22.91 o 
   2   5  11      695.00      748.08     28.78 o 
   3   5  11     1575.47     1610.30     72.48 o 
   4   5  11      385.81      376.23     19.77 o 
   5   5  11      915.90      942.80     30.23 o 
   6   5  11        4.04       17.26      4.78 o 
   7   5  11      605.34      595.56     18.84 o 
  -2   6  11        0.01       15.64      6.70 o 
  -1   6  11      569.47      578.56     50.85 o 
   0   6  11      197.10      233.66     34.87 o 
   1   6  11      597.21      585.85     67.36 o 
   2   6  11      152.83      141.94     14.79 o 
   3   6  11      417.92      438.10     20.26 o 
   4   6  11      200.40      221.55     15.60 o 
   6   6  11      142.69      195.19     16.94 o 
   7   6  11        0.74        6.05      4.96 o 
  -1   7  11       33.94       21.39      7.83 o 
   0   7  11      299.46      313.08     21.61 o 
   1   7  11        0.27       -0.88      7.30 o 
   2   7  11      427.09      486.87     25.78 o 
   3   7  11      171.97      137.86     14.46 o 
   4   7  11      942.78      979.98     42.51 o 
   5   7  11       44.49       40.50      9.43 o 
   6   7  11      570.87      615.12     26.39 o 
   0   8  11      274.36      225.57     23.59 o 
   1   8  11       99.44      121.69     17.32 o 
   2   8  11      109.47      154.78     16.87 o 
   3   8  11      307.22      355.19     19.88 o 
   4   8  11        8.26       15.71      9.18 o 
   5   8  11      275.82      298.82     31.29 o 
   1   9  11      319.43      390.13     71.37 o 
   2   9  11       47.73       55.47      8.85 o 
   3   9  11      534.83      574.80     28.60 o 
   4   9  11      195.72      208.60     16.34 o 
   2  -5  12      603.41      580.87     33.72 o 
   3  -5  12      480.66      364.59     82.63 o 
   0  -4  12      361.89      390.10     34.08 o 
   1  -4  12      107.96       92.34     18.27 o 
   2  -4  12      802.28      788.23     37.34 o 
   3  -4  12       19.40       10.06      7.68 o 
   4  -4  12      370.84      354.17     78.83 o 
   0  -3  12      113.91      119.00     16.51 o 
   1  -3  12      466.55      436.71     33.19 o 
   2  -3  12        7.12        6.71     10.24 o 
   3  -3  12      655.13      659.43     44.93 o 
   4  -3  12       34.49       31.96     15.18 o 
   5  -3  12      726.67      668.88    117.14 o 
  -1  -2  12      241.75      278.34     19.07 o 
   0  -2  12        4.71       14.12      9.89 o 
   1  -2  12      231.02      239.32     20.57 o 
   2  -2  12      398.56      310.47     78.57 o 
   3  -2  12      372.58      374.83     29.40 o 
   4  -2  12      213.79      244.09     45.37 o 
   5  -2  12      145.61      107.61     25.16 o 
   6  -2  12      266.45      245.68     64.80 o 
  -1  -1  12       35.15       33.55      9.18 o 
   0  -1  12      673.62      704.19     32.49 o 
   1  -1  12        5.26        7.94      8.65 o 
   2  -1  12     1576.64     1569.84     49.79 o 
   3  -1  12       52.29       48.55     20.22 o 
   4  -1  12     1128.05     1201.01     47.58 o 
   5  -1  12      133.64       89.42     18.36 o 
   6  -1  12      856.10      813.48    138.95 o 
  -1   0  12       65.23       69.03     13.07 o 
   0   0  12      494.91      448.27     25.42 o 
   1   0  12      165.58      199.77     43.52 o 
   2   0  12      567.50      581.39     32.22 o 
   3   0  12      253.76      308.97     25.07 o 
   4   0  12       53.54       84.30     18.63 o 
   5   0  12      788.81      783.55     54.47 o 
   6   0  12       42.58       45.55     16.33 o 
  -2   1  12        4.05       10.42      6.97 o 
  -1   1  12     2026.03     2089.26    149.98 o 
   0   1  12        7.93        6.27      7.68 o 
   1   1  12     2720.37     2571.26     61.71 o 
   2   1  12       18.84       21.01     11.56 o 
   3   1  12     1139.32      986.59     38.93 o 
   4   1  12      210.38      245.50     25.51 o 
   5   1  12     1680.97     1743.74     94.90 o 
   6   1  12      192.42      300.67     28.07 o 
   7   1  12      480.32      443.68     40.34 o 
  -2   2  12      563.43      506.36     40.43 o 
  -1   2  12       18.15       -0.26      9.09 o 
   0   2  12     1322.71     1309.42     43.70 o 
   1   2  12        5.34       26.48     16.42 o 
   2   2  12     1733.27     1623.60     73.62 o 
   3   2  12      142.95      156.69     19.86 o 
   4   2  12     1528.08     1608.94     57.20 o 
   5   2  12       16.16       26.92     12.98 o 
   6   2  12      305.91      300.23     26.92 o 
   7   2  12      316.02      278.34     73.18 o 
  -2   3  12      420.25      445.36     39.55 o 
  -1   3  12      129.26      128.88     20.39 o 
   0   3  12      144.36      131.71     17.92 o 
   1   3  12      662.67      758.48     36.99 o 
   2   3  12      672.01      673.20     33.81 o 
   3   3  12      640.52      659.79     34.69 o 
   4   3  12      246.07      248.77     25.34 o 
   5   3  12      392.51      435.87     23.40 o 
   6   3  12       71.72       66.38     25.16 o 
   7   3  12      695.17      725.23     39.42 o 
  -2   4  12        2.08       14.04      9.09 o 
  -1   4  12      373.47      423.11     28.69 o 
   0   4  12      220.60      186.00     21.27 o 
   1   4  12      849.57      915.17     40.70 o 
   2   4  12      130.01      144.07     19.95 o 
   3   4  12      595.33      640.36     36.55 o 
   4   4  12      186.97      189.35     22.33 o 
   5   4  12      632.09      659.52     31.51 o 
   6   4  12      109.28      123.94     13.54 o 
   7   4  12      158.25      163.73     14.32 o 
  -2   5  12       64.03       60.12     14.74 o 
  -1   5  12      241.29      300.14     31.87 o 
   0   5  12      133.41      170.64     27.10 o 
   1   5  12       47.99       21.80     11.56 o 
   2   5  12      710.36      701.72     36.11 o 
   3   5  12        8.60       15.45     14.48 o 
   4   5  12     1405.07     1454.47     35.08 o 
   5   5  12        0.08        9.52     15.89 o 
   6   5  12      712.17      726.35     40.34 o 
  -1   6  12       74.40       55.53     14.39 o 
   0   6  12       20.78       69.03     20.75 o 
   1   6  12      408.38      391.88     29.40 o 
   2   6  12       14.48       17.03      6.56 o 
   3   6  12      587.40      593.14     43.79 o 
   4   6  12        8.03        4.08      7.45 o 
   5   6  12      776.51      747.60     75.65 o 
   6   6  12        0.35       12.40      7.33 o 
   0   7  12        0.76        0.19      9.09 o 
   1   7  12      222.17      284.01     57.69 o 
   2   7  12        0.26       21.47      8.96 o 
   3   7  12      100.44      117.42     14.79 o 
   4   7  12      214.39      247.48     17.37 o 
   5   7  12      119.39      137.54     14.59 o 
   1   8  12       39.22       33.57      8.98 o 
   2   8  12      404.77      372.90     49.04 o 
   3   8  12        7.02       22.02     14.48 o 
   4   8  12      463.48      458.38     37.56 o 
   5   8  12        1.60       10.44      7.90 o 
   2  -4  13       51.31       76.10     18.63 o 
   0  -3  13      245.74      171.52     56.94 o 
   1  -3  13      126.39      108.05     16.86 o 
   2  -3  13       73.44       78.39     20.66 o 
   3  -3  13        1.56        6.89      7.77 o 
   4  -3  13      167.00      167.20     42.81 o 
   0  -2  13      458.38      416.67     34.87 o 
   1  -2  13      195.69      143.19     51.91 o 
   2  -2  13      279.72      308.62     29.22 o 
   3  -2  13      526.01      548.20     33.55 o 
   4  -2  13      175.73      162.25     25.60 o 
   5  -2  13      292.59      365.82     32.40 o 
   0  -1  13       10.73       18.36      8.39 o 
   1  -1  13      452.78      434.15     34.43 o 
   2  -1  13        2.20        8.47     10.51 o 
   3  -1  13      313.55      330.42     32.22 o 
   4  -1  13      231.37      252.65     28.25 o 
   5  -1  13      208.85      187.68     25.34 o 
  -1   0  13      164.04      160.14     16.33 o 
   0   0  13      789.65      768.54     34.87 o 
   1   0  13       99.86       86.16     16.07 o 
   2   0  13      912.51      972.99     58.44 o 
   3   0  13       75.80       64.97     15.54 o 
   4   0  13      413.50      376.41     32.49 o 
   5   0  13        0.04        7.59     12.01 o 
   6   0  13      368.14      374.12     35.05 o 
  -1   1  13       25.78        6.36      7.15 o 
   0   1  13      209.60      244.79     23.31 o 
   1   1  13       91.00      115.29     16.86 o 
   2   1  13      589.27      672.76     34.96 o 
   3   1  13       64.62       45.37     17.48 o 
   4   1  13       48.71       48.02     15.80 o 
   5   1  13      429.01      447.21     33.55 o 
   6   1  13       28.30       17.13     10.68 o 
  -1   2  13      575.86      564.27     46.43 o 
   0   2  13        5.52       27.10     13.59 o 
   1   2  13     1075.53     1006.63     60.38 o 
   2   2  13       14.63       32.13     14.57 o 
   3   2  13      804.93      707.37     34.87 o 
   4   2  13      189.83      188.56     53.23 o 
   5   2  13      654.95      667.82     39.46 o 
   6   2  13       43.00       24.98     13.68 o 
  -1   3  13       29.07       19.16     10.59 o 
   0   3  13      295.45      314.00     24.98 o 
   1   3  13        6.45       30.10     15.54 o 
   2   3  13      728.33      765.28     50.49 o 
   3   3  13       12.22       20.48     11.21 o 
   4   3  13      981.17      874.39     92.43 o 
   5   3  13        9.20       21.63     13.33 o 
   6   3  13      395.66      417.38     30.63 o 
  -1   4  13       84.96       60.91     16.07 o 
   0   4  13      240.86      213.28     22.42 o 
   1   4  13      203.19      169.58     20.83 o 
   2   4  13       84.69       82.36     17.13 o 
   3   4  13      380.27      413.40     35.31 o 
   4   4  13       44.03       53.94     16.86 o 
   5   4  13      516.65      521.63     44.49 o 
   6   4  13      182.17      166.28     34.03 o 
  -1   5  13      300.39      257.15     23.66 o 
   0   5  13      232.97      216.46     26.92 o 
   1   5  13      185.25      232.70     26.84 o 
   2   5  13       16.16       32.04     14.92 o 
   3   5  13      290.54      347.46     30.54 o 
   4   5  13       86.31       42.55     14.48 o 
   5   5  13      196.91      189.64     15.62 o 
   6   5  13       82.63       91.56     12.97 o 
   0   6  13      348.59      463.54     34.78 o 
   1   6  13       88.61      121.65     22.25 o 
   2   6  13      448.03      418.35     39.20 o 
   3   6  13      187.58      181.67     26.48 o 
   4   6  13      271.22      310.91     32.93 o 
   5   6  13       11.16       11.60     17.52 o 
   1   7  13      111.29      154.57     25.78 o 
   2   7  13      197.90      248.32     27.81 o 
   3   7  13       97.74       91.54     22.16 o 
   4   7  13       84.52       92.99     13.42 o 
   1  -2  14       32.76       40.34     13.33 o 
   2  -2  14      220.88      175.05     23.39 o 
   3  -2  14        3.13       13.68     13.68 o 
   0  -1  14      438.30      454.98     27.54 o 
   1  -1  14      329.45      304.47     24.81 o 
   2  -1  14      951.46     1025.69     76.36 o 
   3  -1  14      317.76      326.10     28.69 o 
   4  -1  14      215.29      258.21     26.31 o 
   0   0  14       66.38       63.65     13.68 o 
   1   0  14      508.27      506.98     42.37 o 
   2   0  14       78.50       40.43     12.62 o 
   3   0  14      624.72      594.28     49.08 o 
   4   0  14      205.25      182.12     27.72 o 
   5   0  14      516.67      494.18     34.08 o 
   0   1  14      237.18      237.91     22.51 o 
   1   1  14       67.40       52.26     12.89 o 
   2   1  14      547.40      575.04     46.96 o 
   3   1  14      135.44      125.53     21.54 o 
   4   1  14      476.18      559.15     49.08 o 
   5   1  14       85.99      101.52     21.01 o 
   0   2  14      101.58      131.27     18.89 o 
   1   2  14      250.11      250.80     27.54 o 
   2   2  14      133.28      174.08     21.80 o 
   3   2  14      697.77      609.20     50.76 o 
   4   2  14      146.52      163.49     23.39 o 
   5   2  14      541.72      522.51     36.46 o 
   0   3  14        2.06       23.75     14.12 o 
   1   3  14      262.13      245.15     28.69 o 
   2   3  14       19.72       15.36     12.45 o 
   3   3  14      390.61      337.22     33.90 o 
   4   3  14      248.02      219.02     29.31 o 
   5   3  14      167.45      191.83     28.60 o 
   0   4  14      433.17      366.88     28.87 o 
   1   4  14       56.16       71.50     17.57 o 
   2   4  14      172.98      231.64     30.19 o 
   3   4  14       10.40       49.35     16.15 o 
   4   4  14      306.27      306.50     33.19 o 
   5   4  14       11.79       19.33     14.12 o 
   1   5  14       17.49       19.07     13.15 o 
   2   5  14      219.59      217.78     25.95 o 
   3   5  14      234.21      319.65     29.31 o 
   4   5  14      174.46      162.52     24.81 o 
   2   6  14       25.31       16.15     12.98 o 
   3   6  14      450.67      436.53     33.10 o 
   3   2  15       28.79       34.96     15.45 o 
                                                 
